# Supplementary material for: Global niche partitioning of purine and pyrimidine cross-feeding among ocean microbes
Source: Sci Adv. 2025 Jan 3;11(1):eadp1949. doi: 10.1126/sciadv.adp1949 (PMC11698098; doi:10.1126/sciadv.adp1949)
Supplement: Supplementary file 2 — Data S1 to S3 [file sciadv.adp1949_data_s1_to_s3.zip]

Archive with 3 entries (3 files):
- adp1949_data_s1.xlsx
- adp1949_data_s2.xlsx
- adp1949_data_s3.xlsx
