# Supplementary material for: Global niche partitioning of purine and pyrimidine cross-feeding among ocean microbes
Source: Sci Adv. 2025 Jan 3;11(1):eadp1949. doi: 10.1126/sciadv.adp1949 (PMC11698098; doi:10.1126/sciadv.adp1949)
Supplement: Supplementary file 2 — Data S1 to S3 [file sciadv.adp1949_data_s1_to_s3.zip › adp1949_data_s1.xlsx]

## Sheet: SAR11 - statistics
Bin Id	Clade	Genome completeness (%)	purine NCS2 permease	purine deaminase (tadA)	purine ABC transporter permease	purine MFS permease	purine phosphoribosyltransferase	urate oxidase	purine deaminase*	Xanthine dehydrogenase Mo-subunit	xanthine dehydrogenase FAD-subunit	5-hydroxyisourate lyase	OHCU decarboxylase	allantoin NCS1 permease	allantoicase	ureidoglycolate lyase	allantoinase	uracil phosphoribosyltransferase	cytidine deaminase	thymidine kinase	pyrimidine ABC transporter	urease A	urease B	urease G	urea ABC transporter
TMED13		77.66	0	0	0	0	0	0	0	0	0	0	0	0	0	0	0	0	0	0	0	0	0	0	0
TMED65		64.21	0	0	0	0	0	0	0	0	0	0	0	0	0	0	0	0	0	0	0	0	0	0	0
TMED127		63.88	0	0	0	0	0	0	0	0	0	0	0	0	0	0	0	0	0	0	0	0	0	0	0
SP361		60.8	0	0	0	0	0	0	0	0	0	0	0	0	0	0	0	0	0	0	0	0	0	0	0
SP81		86.32	0	0	0	0	0	0	0	0	0	0	0	0	0	0	0	0	0	0	0	0	0	0	0
NP101		76.05	0	0	1	0	0	0	0	0	0	0	0	0	0	0	0	0	0	0	0	0	0	0	0
SP38		72.84	0	0	0	0	0	0	0	0	0	0	0	0	0	0	0	0	0	0	0	0	0	0	0
NAT182	V	66.15	0	0	1	0	1	0	0	0	0	0	0	0	0	0	0	0	0	0	0	0	0	0	0
HIMB59	V	81.62	0	0	1	0	1	0	0	0	0	0	0	0	0	0	0	0	0	0	0	0	0	0	0
AG-349-E10	V	49.66	0	0	0	0	0	0	0	0	0	0	0	0	0	0	0	0	0	0	0	0	0	0	0
AG-404-P08	V	69.15	0	0	0	0	0	0	0	0	0	0	0	0	0	0	0	0	0	0	0	0	0	0	0
AG-349-C15	V	37.9	0	0	1	0	1	0	0	0	0	0	0	0	0	0	0	0	0	0	0	0	0	0	0
SP337	V	69.03	1	1	1	0	1	1	1	1	1	1	1	0	1	1	1	1	1	1	1	0	0	0	0
SP486	V	56.84	1	1	1	0	0	0	0	0	0	0	0	0	0	0	0	1	1	1	1	0	0	0	0
AG-410-B18	V	58.79	0	0	1	0	1	0	0	0	0	0	0	0	0	0	0	1	1	1	1	0	0	0	0
AG-337-I02	V	69.34	0	1	1	0	1	1	1	1	1	1	1	0	1	1	1	1	1	1	1	1	1	1	1
AG-365-P18	V	48.86	0	0	1	0	1	1	1	1	1	1	1	0	1	0	1	1	1	1	1	0	0	0	0
ARS92	IV	50.56	0	0	0	0	0	0	0	0	0	0	0	0	0	0	0	0	0	0	0	0	0	0	0
AG-422-M16	IV	51.94	0	0	0	1	1	0	0	0	0	0	0	0	0	0	0	0	0	0	0	0	0	0	0
AG-422-N09	IV	75.46	0	0	0	1	1	0	0	0	0	0	0	0	0	0	0	0	0	0	0	0	0	0	0
AG-422-B15	IV	67.38	0	0	0	1	1	0	0	0	0	0	0	0	0	0	0	0	0	0	0	1	1	1	0
AG-337-G06	IV	81.81	0	0	0	1	1	0	0	0	0	0	0	0	0	0	0	0	0	0	0	1	1	1	1
AG-461-B04	IV	72.21	0	0	0	1	1	0	0	0	0	0	0	0	0	0	0	0	0	0	0	0	0	0	0
AG-333-C14	IV	74.77	0	0	0	1	1	0	0	0	0	0	0	0	0	0	0	0	0	0	0	0	0	0	0
AAA280-B11	IIIB	53.07	0	0	0	0	0	0	0	0	0	0	0	0	0	0	0	0	0	0	0	0	0	0	0
FB_LD12	IIIB	95.97	0	0	0	0	0	0	0	0	0	0	0	0	0	0	0	0	0	0	0	0	0	0	0
UBA4760	IIIB	65.27	0	0	0	0	0	0	0	0	0	0	0	0	0	0	0	0	0	0	0	0	0	0	0
AAA027-L15	IIIB	63.46	0	0	0	0	0	0	0	0	0	0	0	0	0	0	0	0	0	0	0	0	0	0	0
AAA280-P20	IIIB	59.93	0	0	0	0	0	0	0	0	0	0	0	0	0	0	0	0	0	0	0	0	0	0	0
AAA027-J10	IIIB	67.34	0	0	0	0	0	0	0	0	0	0	0	0	0	0	0	0	0	0	0	0	0	0	0
AAA027-C06	IIIB	64.64	0	0	0	0	0	0	0	0	0	0	0	0	0	0	0	0	0	0	0	0	0	0	0
AAA487-M09	IIIB	46.46	0	0	0	0	0	0	0	0	0	0	0	0	0	0	0	0	0	0	0	0	0	0	0
AAA028-C07	IIIB	72.8	0	0	0	0	0	0	0	0	0	0	0	0	0	0	0	0	0	0	0	0	0	0	0
AAA028-D10	IIIB	75.71	0	0	0	0	0	0	0	0	0	0	0	0	0	0	0	0	0	0	0	0	0	0	0
AAA023-L09	IIIB	54.98	0	0	0	0	0	0	0	0	0	0	0	0	0	0	0	0	0	0	0	0	0	0	0
IMCC9063	IIIA	99.51	0	0	0	1	1	0	0	0	0	0	0	0	0	0	0	0	0	0	0	0	0	0	0
AG-359-E06	IIIA	77.08	0	0	0	1	1	0	0	0	0	0	0	0	0	0	0	0	0	0	0	0	0	0	0
MED817	IIIA	68.48	0	0	0	1	1	0	0	0	0	0	0	0	0	0	0	0	0	0	0	0	0	0	0
HIMB114	IIIA	98.43	0	0	0	1	1	0	0	0	0	0	0	0	0	0	0	0	0	0	0	0	0	0	0
MED832	IIIA	79.93	0	0	0	1	1	0	0	0	0	0	0	0	0	0	0	0	0	0	0	0	0	0	0
TMED146	IIIA	69.52	0	0	0	1	1	0	0	0	0	0	0	0	0	0	0	0	0	0	0	0	0	0	0
CPC289	IIIA	89.01	0	0	0	1	1	0	0	0	0	0	0	0	0	0	0	0	0	0	0	0	0	0	0
MED1116	IIIA	70.87	0	0	0	1	1	0	0	0	0	0	0	0	0	0	0	0	0	0	0	0	0	0	0
TMED136	IIIA	65.98	0	0	0	1	1	0	0	0	0	0	0	0	0	0	0	0	0	0	0	0	0	0	0
AG-470-G06	IIIA	30.7	0	0	0	1	1	0	0	0	0	0	0	0	0	0	0	0	0	0	0	0	0	0	0
XH48321	IIIA	89.76	0	0	0	1	1	0	0	0	0	0	0	0	0	0	0	0	0	0	0	0	0	0	0
AG-470-E16	IIIA	71.64	0	0	0	1	1	0	0	0	0	0	0	0	0	0	0	0	0	0	0	0	0	0	0
MED769X	IIA	74.99	0	0	0	1	1	0	0	0	0	0	0	0	0	0	0	0	0	0	0	0	0	0	0
TMED196	IIA	49.22	0	0	0	0	0	0	0	0	0	0	0	0	0	0	0	0	0	0	0	0	0	0	0
AG-426-I15	IIA	84.13	0	0	0	1	1	0	0	0	0	0	0	0	0	0	0	0	0	0	0	0	0	0	0
AG-430-I06	IIA	75.05	0	0	0	1	1	0	0	0	0	0	0	0	0	0	0	0	0	0	0	0	0	0	0
AG-430-L02	IIA	64.58	0	0	0	1	1	0	0	0	0	0	0	0	0	0	0	0	0	0	0	0	0	0	0
AG-365-O22	IIA	51.71	0	0	0	1	1	0	0	0	0	0	0	0	0	0	0	0	0	0	0	0	0	0	0
AG-426-L23	IIA	87.41	0	0	0	1	1	0	0	0	0	0	0	0	0	0	0	0	0	0	0	0	0	0	0
AG-435-G05	IIA	62	0	0	0	1	1	0	0	0	0	0	0	0	0	0	0	0	0	0	0	0	0	0	0
TMED216	IIA	57.3	0	0	0	1	1	0	0	0	0	0	0	0	0	0	0	0	0	0	0	0	0	0	0
PRT-SC02	IIA	46.91	0	0	0	1	1	0	0	0	0	0	0	0	0	0	0	0	0	0	0	0	0	0	0
MED1153	IIA	78.71	0	0	0	1	1	0	0	0	0	0	0	0	0	0	0	0	0	1	0	0	0	0	0
MED727	IIA	41.78	0	0	0	1	1	0	0	0	0	0	0	0	0	0	0	0	0	0	0	0	0	0	0
AAA795-E07	IIA	61.44	0	0	0	1	1	0	0	0	0	0	0	0	0	0	0	0	0	0	0	0	0	0	0
AG-325-C03	IIA	80.39	0	0	0	0	0	0	0	0	0	0	0	0	0	0	0	0	0	0	0	0	0	0	0
AG-422-I02	IIA	63.23	0	0	0	0	0	0	0	0	0	0	0	0	0	0	0	0	0	0	0	0	0	0	0
AAA795-N17	IIA	42.8	0	0	0	0	0	0	0	0	0	0	0	0	0	0	0	0	0	0	0	0	0	0	0
AG-313-A04	IIA	86.71	0	0	0	1	1	0	0	0	0	0	0	0	0	0	0	0	0	0	0	0	0	0	0
HIMB058	IIA	94.84	0	0	0	1	1	0	0	0	0	0	0	0	0	0	0	0	0	0	0	0	0	0	0
AG-345-F21	IIA	84.02	0	0	0	1	1	0	0	0	0	0	0	0	0	0	0	0	0	0	0	0	0	0	0
AG-325-J13	IIA	82.72	0	0	0	1	1	0	0	0	0	0	0	0	0	0	0	0	0	0	0	0	0	0	0
MED827	IIA	70.59	0	0	0	1	1	0	0	0	0	0	0	0	0	0	0	0	0	0	0	0	0	0	0
TMED128	IIA	54.32	0	0	0	1	1	0	0	0	0	0	0	0	0	0	0	0	0	0	0	0	0	0	0
AG-390-C22	IIA	87.98	0	0	0	1	1	0	0	0	0	0	0	0	0	0	0	0	0	0	0	0	0	0	0
AG-325-E13	IIA	87.94	0	0	0	1	1	0	0	0	0	0	0	0	0	0	0	0	0	0	0	0	0	0	0
MED605	IIB	88.7	0	0	0	1	1	0	0	0	0	0	0	0	0	0	0	0	0	0	0	0	0	0	0
TMED64	IIB	79.75	0	0	0	1	1	0	0	0	0	0	0	0	0	0	0	0	0	0	0	0	0	0	0
AG-435-N18	IIB	53.64	1	0	0	0	0	0	0	0	0	0	0	1	0	0	0	0	0	0	0	0	0	0	0
UBA2154	IIB	64.93	0	0	0	1	1	1	1	1	1	1	0	0	1	1	1	0	0	0	0	0	0	0	0
AG-414-E02	IIB	76.12	1	0	0	1	1	1	1	1	1	1	1	1	1	1	1	0	0	0	0	0	0	0	0
AG-414-J22	IIB	30.41	1	0	0	1	1	1	1	1	1	1	1	1	1	0	1	0	0	0	0	0	0	0	0
AG-464-B04	IC	63.75	1	0	0	1	1	1	1	1	1	0	0	1	1	1	1	0	0	0	0	0	0	0	0
AAA240-E13	IC	74.24	1	0	0	1	1	1	1	1	1	1	1	1	1	1	1	0	0	0	0	0	0	0	0
AAA288-E13	IC	48.82	1	0	0	1	1	1	1	1	1	1	1	0	0	0	0	0	0	0	0	0	0	0	0
AAA288-N07	IC	56.18	0	0	0	1	1	1	1	1	0	1	1	1	1	1	1	0	0	0	0	0	0	0	0
F4_spades	IC	31.96	1	0	0	0	0	0	0	0	0	0	0	0	0	0	0	0	0	0	0	0	0	0	0
AG-464-P07	IC	73.07	1	0	0	1	1	0	0	1	1	1	1	1	1	1	1	0	0	0	0	0	0	0	0
AAA288-G21	IC	59.75	0	0	0	1	1	1	1	1	1	0	1	0	0	0	0	0	0	0	0	0	0	0	0
NP144	IB	44.5	0	0	0	0	0	0	0	0	0	1	1	0	0	0	0	0	0	0	0	0	0	0	0
AG-345-F03	IB	43.02	0	0	0	1	1	0	0	0	0	0	0	0	0	0	0	0	0	0	0	0	0	0	0
MED104	IB	62.08	0	0	0	1	1	0	0	0	0	0	0	0	0	0	0	0	0	0	0	0	0	0	0
AAA795-M22	IB	73.7	0	0	0	1	1	0	0	0	0	0	0	0	0	0	0	0	0	0	0	0	0	0	0
AG-430-F16	IB	96.06	0	0	0	1	1	0	0	0	0	0	0	0	0	0	0	0	0	0	0	0	0	0	0
AG-345-L07	IB	43.3	0	0	0	0	0	0	0	0	0	0	0	0	0	0	0	0	0	0	0	0	0	0	0
AG-426-A02	IB	68.31	0	0	0	1	1	0	0	0	0	0	0	0	0	0	0	0	0	0	0	0	0	0	0
AG-426-E17	IB	97.34	0	0	0	1	1	0	0	0	0	0	0	0	0	0	0	0	0	0	0	0	0	0	0
AAA795-F16	IB	67.56	0	0	0	1	1	0	0	0	0	0	0	0	0	0	0	0	0	0	0	0	0	0	0
NAT83	IB	44.52	0	0	0	1	1	0	0	0	0	0	0	0	0	0	0	0	0	0	0	0	0	0	0
AG-414-M23	IB	82.92	1	0	0	1	1	1	1	1	1	1	1	1	1	1	1	0	0	0	0	0	0	0	0
AG-426-G09	IB	89.47	1	0	0	1	1	1	1	1	1	1	1	1	1	1	1	0	0	0	0	0	0	0	0
AG-365-D07	IB	86	1	0	0	1	1	0	0	0	1	1	1	0	1	1	1	0	0	0	0	0	0	0	0
SP4300	IB	50.74	0	0	0	1	1	0	0	0	0	0	0	0	0	0	0	0	0	0	0	0	0	0	0
SAT212	IB	39.11	0	0	0	1	1	0	0	0	0	0	0	0	0	0	0	0	0	0	0	0	0	0	0
AG-339-L04	IB	48.61	0	0	1	0	1	0	0	0	0	0	0	0	0	0	0	0	0	0	0	0	0	0	0
AG-325-E23	IB	83.38	0	0	1	0	1	0	0	0	0	0	0	0	0	0	0	0	0	0	0	0	0	0	0
GOM-A03	IB	51.53	0	0	1	0	1	0	0	0	0	0	0	0	0	0	0	0	0	0	0	0	0	0	0
AG-359-O02	IB	82.41	0	0	1	0	1	0	0	0	0	0	0	0	0	0	0	0	0	0	0	0	0	0	0
AG-337-G04	IB	93.31	0	0	1	0	1	0	0	0	0	0	0	0	0	0	0	0	0	0	0	0	0	0	0
AG-439-F23	IB	79.14	1	0	1	0	1	1	1	1	1	1	1	0	1	1	1	0	0	0	0	0	0	0	0
AG-404-N13	IB	82.52	0	1	1	0	1	1	1	1	1	1	1	0	1	1	1	0	0	0	0	0	0	0	0
AG-447-N21	IB	87.31	0	1	1	0	0	1	1	1	1	1	1	0	0	0	0	0	0	0	0	0	0	0	0
AAA795-M18	IB	69.4	0	0	0	0	0	0	0	0	0	0	0	0	0	0	0	0	0	0	0	0	0	0	0
RS40	IB	98.97	0	0	0	1	1	0	0	0	0	0	0	0	0	0	0	0	0	0	0	0	0	0	0
AAA795-B16	IB	42.55	0	0	0	1	1	0	0	0	0	0	0	0	0	0	0	0	0	0	0	0	0	0	0
GOM-A05	IB	45.31	0	0	1	0	1	0	0	0	0	0	0	0	0	0	0	0	0	0	0	0	0	0	0
AG-470-G21	IB	82.36	0	0	1	0	1	0	0	0	0	0	0	0	0	0	0	0	0	0	0	0	0	0	0
AG-325-C02	IB	53.54	0	0	1	0	1	0	0	0	0	0	0	0	0	0	0	0	0	0	0	0	0	0	0
GOM-A01	IB	87.97	0	0	1	0	1	0	0	0	0	0	0	0	0	0	0	0	0	0	0	0	0	0	0
GOM-A04	IB	36.18	0	0	0	0	0	0	0	0	0	0	0	0	0	0	0	0	0	0	0	0	0	0	0
AG-426-M19	IB	90.02	0	0	1	0	1	0	0	0	0	0	0	0	0	0	0	0	0	0	0	0	0	0	0
GOM-A02	IB	60.25	0	0	1	0	1	0	0	0	0	0	0	0	0	0	0	0	0	0	0	0	0	0	0
AAA795-E22	IB	55.4	0	0	0	1	1	0	0	0	0	0	0	0	0	0	0	0	0	0	0	0	0	0	0
AG-410-D23	IB	52.39	0	0	1	0	0	0	0	0	0	0	0	0	0	0	0	0	0	0	0	1	1	1	0
XQ75387	IB	59.78	0	0	0	0	0	0	0	0	0	0	0	0	0	0	0	0	0	0	0	0	0	0	0
HTCC9565	IA.1	99.67	0	0	0	1	1	0	0	0	0	0	0	1	1	1	1	0	0	0	0	0	0	0	0
BACL5-MAG-120920-bin64	IA.1	49.13	0	0	0	1	1	0	0	0	0	0	0	0	1	1	1	0	0	0	0	0	0	0	0
HTCC1040	IA.1	100	0	0	0	1	1	0	0	0	0	0	0	1	1	1	1	0	0	0	0	0	0	0	0
HTCC1016	IA.1	100	0	0	0	1	1	0	0	0	0	0	0	1	1	1	1	0	0	0	0	0	0	0	0
HTCC1002	IA.1	100	0	0	0	1	1	0	0	0	0	0	0	1	1	1	1	0	0	0	0	0	0	0	0
HTCC1013	IA.1	100	0	0	0	1	1	0	0	0	0	0	0	0	0	0	0	0	0	0	0	0	0	0	0
HTCC1062	IA.1	100	0	0	0	1	1	0	0	0	0	0	0	0	0	0	0	0	0	0	0	0	0	0	0
BACL5-MAG-121128-bin54		74.43	0	0	0	1	1	0	0	0	0	0	0	1	1	1	0	0	0	0	0	0	0	0	0
BACL5-MAG-120813-bin20		51.62	0	0	0	1	1	0	0	0	0	0	0	0	0	0	0	0	0	0	0	0	0	0	0
BACL5-MAG-120705-bin12		74.43	0	0	1	1	0	0	0	0	0	0	0	0	0	0	0	0	1	0	0	0	0	0	0
BACL5-MAG-120820-bin39		84.78	0	0	0	1	1	0	0	0	0	0	0	1	1	1	1	0	0	0	0	0	0	0	0
BACL5-MAG-121015-bin10		83.28	0	0	0	1	1	0	0	0	0	0	0	1	1	1	1	0	0	0	0	0	0	0	0
HIMB5	HIMB5	98.99	0	0	0	1	1	0	0	0	0	0	0	0	0	0	0	0	0	0	0	0	0	0	0
AAA795-C10	HIMB5	36.53	0	0	0	1	1	0	0	0	0	0	0	0	0	0	0	0	0	0	0	0	0	0	0
TMED201	1A.3	58.19	0	0	0	1	1	1	1	1	1	1	1	0	1	1	1	0	0	0	0	0	0	0	0
HIMB1321	1A.3	100	0	0	0	1	1	0	0	0	0	0	0	0	0	0	0	0	0	0	0	0	0	0	0
HIMB4	1A.3	100	0	0	0	1	1	0	0	0	0	0	0	0	0	0	0	0	0	0	0	0	0	0	0
AG-426-P20	1A.3	75.36	0	0	0	0	1	0	0	0	0	0	0	1	1	1	1	0	0	0	0	0	0	0	0
AAA795-O20	1A.3	79.92	0	0	0	1	1	0	0	0	0	0	0	0	0	0	0	0	0	0	0	0	0	0	0
AAA795-D22	1A.3	82.23	0	0	0	1	1	0	0	0	0	0	0	0	0	0	0	0	0	0	0	0	0	0	0
AG-422-C23	1A.3	72.51	0	0	0	1	1	0	0	0	0	0	0	1	1	1	1	0	0	0	0	0	0	0	0
AAA795-L23	1A.3	64.98	0	0	0	0	0	0	0	0	0	0	0	0	0	0	0	0	0	0	0	0	0	0	0
AG-390-O04	1A.3	88.82	0	0	0	1	1	1	1	1	1	1	1	1	1	1	1	0	0	0	0	0	0	0	0
AAA795-N08	1A.3	38.22	0	0	0	0	0	0	0	0	0	0	0	0	0	0	0	0	0	0	0	0	0	0	0
AG-339-N18	1A.3	54.15	0	0	0	1	1	0	0	0	0	0	0	0	0	0	0	0	0	0	0	0	0	0	0
AG-430-P08	1A.3	82.95	0	0	0	1	1	0	0	0	0	0	0	0	0	0	0	0	0	0	0	0	0	0	0
RS39	1A.3	98.96	0	0	0	1	1	0	0	0	0	0	0	0	0	0	0	0	0	0	0	0	0	0	0
AG-404-P07	1A.3	75.4	0	0	0	1	1	0	1	1	1	1	1	1	0	1	0	0	0	0	0	0	0	0	0
AG-410-N23	1A.3	78.97	0	0	0	0	1	0	0	0	0	0	0	0	0	0	0	0	0	0	0	0	0	0	0
AG-447-E22	1A.3	70.17	0	0	0	1	1	0	0	0	0	0	0	0	1	0	0	0	0	0	0	0	0	0	0
AG-325-E08	1A.3	89.31	0	0	0	1	1	0	0	0	0	0	0	0	0	0	0	0	0	0	0	0	0	0	0
AG-325-F13	1A.3	79.64	0	0	0	0	0	0	0	0	0	0	0	0	0	0	0	0	0	0	0	0	0	0	0
AG-325-J17	1A.3	82.84	0	0	0	1	1	0	0	0	0	0	0	0	0	0	0	0	0	0	0	0	0	0	0
AG-345-O09	1A.3	76.82	0	0	0	1	1	0	0	0	0	0	0	0	0	0	0	0	0	0	0	0	0	0	0
AAA795-C09	1A.3	51.99	0	0	0	0	0	0	0	0	0	0	0	0	0	0	0	0	0	0	0	0	0	0	0
AG-426-G02	1A.3	86.41	0	0	0	1	1	0	0	0	0	0	0	0	0	0	0	0	0	0	0	0	0	0	0
AG-447-N18	1A.3	92.86	0	0	0	1	1	0	0	0	0	0	0	0	0	0	0	0	0	0	0	0	0	0	0
AG-349-L23	1A.3	62.62	0	0	0	0	0	0	0	0	0	0	0	0	0	0	0	0	0	0	0	0	0	0	0
HTCC8051	1A.3	99.95	0	0	0	1	1	0	0	0	0	0	0	0	0	0	0	0	0	0	0	0	0	0	0
AG-319-F18	1A.3	80.74	1	1	1	0	1	1	1	1	1	1	1	1	1	1	1	0	0	0	0	0	0	0	0
HTCC9022	1A.3	99.6	0	0	0	1	1	0	0	0	0	0	0	1	1	1	1	0	0	0	0	0	0	0	0
AG-390-L03	1A.3	95.43	1	1	1	0	1	1	1	1	1	1	1	0	1	1	1	0	0	0	0	1	1	1	0
AG-390-D18	1A.3	80.31	1	1	1	0	1	1	1	1	1	1	1	0	1	1	1	0	0	0	0	0	0	0	0
AG-325-F15	1A.3	70.22	0	0	0	1	1	0	0	0	0	0	0	0	0	0	0	0	0	0	0	0	0	0	0
AG-325-C10	1A.3	79.41	0	0	0	1	1	0	0	0	0	0	0	0	0	0	0	0	0	0	0	0	0	0	0
AG-414-C04	1A.3	59.76	0	0	0	0	0	0	0	0	0	0	0	0	0	0	0	0	0	0	0	0	0	0	0
HTCC7217	1A.3	99.95	0	0	0	1	1	0	0	0	0	0	0	0	0	0	0	0	0	0	0	0	0	0	0
HTCC7214	1A.3	99.79	0	0	0	1	1	0	0	0	0	0	0	0	0	0	0	0	0	0	0	0	0	0	0
HTCC7211	1A.3	100	0	0	0	1	1	0	0	0	0	0	0	0	0	0	0	0	0	0	0	0	0	0	0
AG-430-E20	1A.3	92.97	0	0	0	1	1	0	0	0	0	0	0	0	0	0	0	0	0	0	0	0	0	0	0
AG-414-O11	1A.3	94.79	0	0	0	1	1	0	0	0	0	0	0	0	0	0	0	0	0	0	0	0	0	0	0
AG-390-M19	1A.3	59.86	1	1	1	0	1	1	1	1	1	1	1	0	1	1	1	0	0	0	0	1	1	1	0
AG-390-A02	1A.3	80.87	0	1	1	0	1	1	1	1	0	0	0	0	1	1	1	0	0	0	0	1	1	1	0
HIMB122	1A.3	99.81	0	0	0	1	1	0	0	0	0	0	0	0	0	0	0	0	0	0	0	0	0	0	0
HIMB140	1A.3	100	0	0	0	1	1	0	0	0	0	0	0	0	0	0	0	0	0	0	0	0	0	0	0
AAA797-I19	1A.3	69.56	0	0	0	1	1	0	0	0	0	0	0	0	0	0	0	0	0	0	0	0	0	0	0
AG-349-L17	1A.3	89.54	0	1	1	0	1	1	1	1	1	0	0	0	0	0	0	0	0	0	0	1	1	1	0
AAA795-P11	1A.3	62.66	1	1	1	0	1	1	1	1	1	1	1	0	1	1	1	0	0	0	0	0	0	0	0
AAA795-J21	1A.3	54.73	0	0	0	0	1	0	0	0	0	0	0	0	0	0	0	0	0	0	0	0	0	0	0
AG-422-D23	1A.3	91.44	1	1	1	0	1	1	1	1	1	1	1	0	1	1	1	0	0	0	0	0	0	0	0
AG-349-O05	1A.3	84.27	0	1	1	0	1	1	1	1	1	1	1	0	1	1	1	0	0	0	0	1	1	1	0
AAA795-O19	1A.3	57.23	1	1	1	0	1	1	1	1	1	1	1	0	1	1	1	0	0	0	0	0	0	0	0
AAA795-K18	1A.3	49.45	1	1	1	0	1	1	1	1	1	1	1	0	1	1	1	0	0	0	0	0	0	0	0
AG-390-A23	1A.3	75.35	1	1	1	0	1	1	1	1	1	1	1	0	1	1	1	0	0	0	0	0	0	0	0
HIMB083	1A.3	99.9	1	1	1	0	1	1	1	1	1	1	1	0	1	1	1	0	0	0	0	0	0	0	0
AAA795-A20	1A.3	87.53	1	1	1	0	1	1	1	1	1	1	1	1	1	1	1	0	0	0	0	0	0	0	0
	# genomes	AVG completeness	Count
	186	72.1942	25	19	39	108	144	32	33	34	33	32	32	23	42	40	40	5	6	6	5	9	9	9	2
			Frequency (%)
			13.4409	10.2151	20.9677	58.0645	77.4194	17.2043	17.7419	18.2796	17.7419	17.2043	17.2043	12.3656	22.5806	21.5054	21.5054	2.68817	3.22581	3.22581	2.68817	4.83871	4.83871	4.83871	1.07527
					Assimilation average frequency (%)			Energy harvesting average frequency (%)							Carbon harvesting frequency (%)
					78.2258			17.5627							21.8638
			Gene frequencies (%)
	Clades	AVG genome completeness	purine NCS2 permease	purine deaminase (tadA)	purine ABC transporter permease	purine MFS permease	purine phosphoribosyltransferase	urate oxidase	purine deaminase*	Xanthine dehydrogenase Mo-subunit	xanthine dehydrogenase FAD-subunit	5-hydroxyisourate lyase	OHCU decarboxylase	allantoin NCS1 permease	allantoicase	ureidoglycolate lyase	allantoinase	uracil phosphoribosyltransferase	cytidine deaminase	thymidine kinase	pyrimidine ABC transporter	urease A	urease B	urease G	urea ABC transporter
	All	72.1942	13.4409	10.2151	20.9677	58.0645	77.4194	17.2043	17.7419	18.2796	17.7419	17.2043	17.2043	12.3656	22.5806	21.5054	21.5054	2.68817	3.22581	3.22581	2.68817	4.83871	4.83871	4.83871	1.07527
	V	60.734	20	30	80	0	70	30	30	30	30	30	30	0	30	20	30	50	50	50	50	10	10	10	10
	IV	67.7329	0	0	0	85.7143	85.7143	0	0	0	0	0	0	0	0	0	0	0	0	0	0	28.5714	28.5714	28.5714	14.2857
	IIIB	65.4209	0	0	0	0	0	0	0	0	0	0	0	0	0	0	0	0	0	0	0	0	0	0	0
	IIIA	75.9092	0	0	0	100	100	0	0	0	0	0	0	0	0	0	0	0	0	0	0	0	0	0	0
	IIA	69.6154	0	0	0	83.3333	83.3333	0	0	0	0	0	0	0	0	0	0	0	0	4.16667	0	0	0	0	0
	IIB	65.5917	50	0	0	83.3333	83.3333	50	50	50	50	50	33.3333	50	50	33.3333	50	0	0	0	0	0	0	0	0
	IC	58.2529	71.4286	0	0	85.7143	85.7143	71.4286	71.4286	85.7143	71.4286	57.1429	71.4286	57.1429	57.1429	57.1429	57.1429	0	0	0	0	0	0	0	0
	IB	67.5267	11.1111	5.55556	41.6667	44.4444	80.5556	13.8889	13.8889	13.8889	16.6667	19.4444	19.4444	5.55556	13.8889	13.8889	13.8889	0	0	0	0	2.77778	2.77778	2.77778	0
	IA.1	92.6857	0	0	0	100	100	0	0	0	0	0	0	57.1429	71.4286	71.4286	71.4286	0	0	0	0	0	0	0	0
	IA.3	79.97	21.1538	26.9231	26.9231	55.7692	88.4615	30.7692	32.6923	32.6923	30.7692	28.8462	28.8462	57.1429	36.5385	36.5385	34.6154	0	0	0	0	9.61538	9.61538	9.61538	0
			Function frequencies (%)
	Clades	AVG genome completeness	Assimilation	Energy harvesting	Allantoin transporter	Carbon harvesting	Nitrogen harvesting
	All	72.7431	78.2258	17.5627	12.3656	21.8638	4.83871
	V	66.465	75	30	0	26.6667	10
	IV	78.2757	85.7143	0	0	0	28.5714
	IIIB	69.63	0	0	0	0	0
	IIIA	63.3658	100	0	0	0	0
	IIA	66.1262	83.3333	0	0	0	0
	IIB	69.515	83.3333	47.2222	50	44.4444	0
	IC	68.6043	85.7143	71.4286	57.1429	57.1429	0
	IB	75.5942	83.3333	16.2037	5.55556	13.8889	2.77778
	IA.1	71.72	100	0	57.1429	71.4286	0
	IA.3	79.6644	85.5769	30.7692	13.4615	35.8974	9.61538

## Sheet: SAR11 - GeneIDs - purine
Allantoinase
AAA240-E13_00625 Peptidoglycan deacetylase
AAA288-N07_00570 Peptidoglycan deacetylase
AAA795-A20_00167 putative urate catabolism protein
AAA795-K18_00663 putative urate catabolism protein
AAA795-O19_00782 putative urate catabolism protein
AAA795-P11_00051 putative urate catabolism protein
AG-319-F18_2717787131 gene_synonym=2717787131 locus_tag=Ga0172108_10192 product=allantoinase
AG-337-I02_2717468803 gene_synonym=2717468803 locus_tag=Ga0172122_103111 product=allantoinase
AG-349-O05_2717474676 gene_synonym=2717474676 locus_tag=Ga0172133_10655 product=allantoinase
AG-365-D07_2717477383 gene_synonym=2717477383 locus_tag=Ga0172136_11243 product=putative urate catabolism protein
AG-365-P18_2717181435 gene_synonym=2717181435 locus_tag=Ga0172138_1373 product=allantoinase
AG-390-A02_2717181896 gene_synonym=2717181896 locus_tag=Ga0172139_10656 product=allantoinase
AG-390-A23_2717183259 gene_synonym=2717183259 locus_tag=Ga0172140_10639 product=allantoinase
AG-390-D18_2717478701 gene_synonym=2717478701 locus_tag=Ga0172142_10340 product=putative urate catabolism protein
AG-390-L03_2717479972 gene_synonym=2717479972 locus_tag=Ga0172143_101267 product=putative urate catabolism protein
AG-390-M19_2717481383 gene_synonym=2717481383 locus_tag=Ga0172144_10422 product=allantoinase
AG-390-O04_2717482699 gene_synonym=2717482699 locus_tag=Ga0172145_10572 product=putative urate catabolism protein
AG-404-N13_2717185863 gene_synonym=2717185863 locus_tag=Ga0172146_11013 product=putative urate catabolism protein
AG-414-E02_2717222675 gene_synonym=2717222675 locus_tag=Ga0172154_103190 product=putative urate catabolism protein
AG-414-J22_2717223414 gene_synonym=2717223414 locus_tag=Ga0172155_10719 product=putative urate catabolism protein
AG-414-M23_2717223784 gene_synonym=2717223784 locus_tag=Ga0172156_10253 product=putative urate catabolism protein
AG-422-C23_2717186793 gene_synonym=2717186793 locus_tag=Ga0172159_10276 product=putative urate catabolism protein
AG-422-D23_2717187829 gene_synonym=2717187829 locus_tag=Ga0172160_101269 product=allantoinase
AG-426-G09_2717490913 gene_synonym=2717490913 locus_tag=Ga0172167_11157 product=allantoinase
AG-426-P20_2717197691 gene_synonym=2717197691 locus_tag=Ga0172171_10127 product=putative urate catabolism protein
AG-439-F23_2717201134 gene_synonym=2717201134 locus_tag=Ga0172179_1155 product=allantoinase
AG-447-E22_2717202291 gene_synonym=2717202291 locus_tag=Ga0172180_1265 product=hypothetical protein
AG-464-B04_2717207123 gene_synonym=2717207123 locus_tag=Ga0172184_1452 product=putative urate catabolism protein
AG-464-P07_2717207310 gene_synonym=2717207310 locus_tag=Ga0172185_101172 product=allantoinase
BACL20_bin64_00046 Peptidoglycan deacetylase
BACL5_bin10_00786 Peptidoglycan deacetylase
BACL5_bin20_00715 Peptidoglycan deacetylase
BACL5_bin39_00935 Peptidoglycan deacetylase
BACL5_bin54_00966 Peptidoglycan deacetylase
BACL5-MAG-120820-bin39_00931 unannotated protein
BACL5-MAG-120920-bin64_00046 unannotated protein
BACL5-MAG-121015-bin10_00784 unannotated protein
BACL5-MAG-121128-bin54_00964 unannotated protein
HIMB083_01071 Peptidoglycan deacetylase
HTCC1002_00986 Peptidoglycan deacetylase
HTCC1016_01261 Peptidoglycan deacetylase
HTCC1040_01177 Peptidoglycan deacetylase
HTCC9022_00543 hypothetical protein
HTCC9565_00833 Peptidoglycan deacetylase
SP337_00501 unannotated protein
TMED201_00329 unannotated protein
TMED201_00826 unannotated protein
UBA2154_01032 Polysaccharide deacetylase
Allantoicase
AAA240-E13_00626 allantoicase
AAA288-N07_00571 allantoicase
AAA795-A20_00165 allantoicase
AAA795-K18_00661 allantoicase
AAA795-O19_00780 allantoicase
AAA795-P11_00049 allantoicase
AG-319-F18_2717787133 gene_synonym=2717787133 locus_tag=Ga0172108_10194 product=allantoicase
AG-337-I02_2717468801 gene_synonym=2717468801 locus_tag=Ga0172122_103109 product=allantoicase
AG-349-O05_2717474674 gene_synonym=2717474674 locus_tag=Ga0172133_10653 product=allantoicase
AG-365-D07_2717477385 gene_synonym=2717477385 locus_tag=Ga0172136_11245 product=allantoicase
AG-365-P18_2717181433 gene_synonym=2717181433 locus_tag=Ga0172138_1371 product=Allantoicase repeat-containing protein
AG-390-A02_2717181898 gene_synonym=2717181898 locus_tag=Ga0172139_10658 product=allantoicase
AG-390-A23_2717183257 gene_synonym=2717183257 locus_tag=Ga0172140_10637 product=allantoicase
AG-390-D18_2717478699 gene_synonym=2717478699 locus_tag=Ga0172142_10338 product=allantoicase
AG-390-L03_2717479970 gene_synonym=2717479970 locus_tag=Ga0172143_101265 product=allantoicase
AG-390-M19_2717481381 gene_synonym=2717481381 locus_tag=Ga0172144_10420 product=allantoicase
AG-390-O04_2717482698 gene_synonym=2717482698 locus_tag=Ga0172145_10571 product=allantoicase
AG-404-N13_2717185864 gene_synonym=2717185864 locus_tag=Ga0172146_11014 product=allantoicase
AG-414-E02_2717222676 gene_synonym=2717222676 locus_tag=Ga0172154_103191 product=allantoicase
AG-414-J22_2717223415 gene_synonym=2717223415 locus_tag=Ga0172155_10720 product=allantoicase
AG-414-M23_2717223786 gene_synonym=2717223786 locus_tag=Ga0172156_10255 product=allantoicase
AG-422-C23_2717186792 gene_synonym=2717186792 locus_tag=Ga0172159_10275 product=allantoicase
AG-422-D23_2717187831 gene_synonym=2717187831 locus_tag=Ga0172160_101271 product=allantoicase
AG-426-G09_2717490433 gene_synonym=2717490433 locus_tag=Ga0172167_10493 product=allantoicase
AG-426-P20_2717197692 gene_synonym=2717197692 locus_tag=Ga0172171_10128 product=allantoicase
AG-439-F23_2717201133 gene_synonym=2717201133 locus_tag=Ga0172179_1154 product=allantoicase
AG-464-B04_2717207037 gene_synonym=2717207037 locus_tag=Ga0172184_13012 product=Allantoicase repeat-containing protein
AG-464-B04_2717207122 gene_synonym=2717207122 locus_tag=Ga0172184_1451 product=allantoicase
AG-464-P07_2717207309 gene_synonym=2717207309 locus_tag=Ga0172185_101171 product=allantoicase
BACL20_bin64_00047 allantoicase
BACL5_bin10_00785 allantoicase
BACL5_bin39_00934 allantoicase
BACL5-MAG-120820-bin39_00930 unannotated protein
BACL5-MAG-120920-bin64_00047 unannotated protein
BACL5-MAG-121015-bin10_00783 unannotated protein
HIMB083_01073 allantoicase
HTCC1002_00985 allantoicase
HTCC1016_01262 allantoicase
HTCC1040_01178 allantoicase
HTCC9022_00542 allantoicase
HTCC9565_00832 allantoicase
SP337_00503 unannotated protein
TMED201_00825 unannotated protein
UBA2154_01031 allantoicase
Ureidoglycolate lyase
AAA240-E13_00627 Ureidoglycolate lyase
AAA288-N07_00572 Ureidoglycolate lyase
AAA795-A20_00166 ureidoglycolate hydrolase
AAA795-K18_00662 ureidoglycolate hydrolase
AAA795-O19_00781 ureidoglycolate hydrolase
AAA795-P11_00050 ureidoglycolate hydrolase
AG-319-F18_2717787132 gene_synonym=2717787132 locus_tag=Ga0172108_10193 product=ureidoglycolate lyase
AG-337-I02_2717468800 gene_synonym=2717468800 locus_tag=Ga0172122_103108 product=ureidoglycolate lyase
AG-349-O05_2717474675 gene_synonym=2717474675 locus_tag=Ga0172133_10654 product=ureidoglycolate lyase
AG-365-D07_2717477384 gene_synonym=2717477384 locus_tag=Ga0172136_11244 product=ureidoglycolate lyase
AG-390-A02_2717181897 gene_synonym=2717181897 locus_tag=Ga0172139_10657 product=ureidoglycolate lyase
AG-390-A23_2717183258 gene_synonym=2717183258 locus_tag=Ga0172140_10638 product=ureidoglycolate lyase
AG-390-D18_2717478700 gene_synonym=2717478700 locus_tag=Ga0172142_10339 product=ureidoglycolate lyase
AG-390-L03_2717479971 gene_synonym=2717479971 locus_tag=Ga0172143_101266 product=ureidoglycolate lyase
AG-390-M19_2717481382 gene_synonym=2717481382 locus_tag=Ga0172144_10421 product=ureidoglycolate lyase
AG-390-O04_2717482697 gene_synonym=2717482697 locus_tag=Ga0172145_10570 product=ureidoglycolate lyase
AG-404-N13_2717185865 gene_synonym=2717185865 locus_tag=Ga0172146_11015 product=ureidoglycolate lyase
AG-404-P07_2717484361 gene_synonym=2717484361 locus_tag=Ga0172147_1351 product=ureidoglycolate lyase
AG-414-E02_2717222677 gene_synonym=2717222677 locus_tag=Ga0172154_103192 product=ureidoglycolate lyase
AG-414-M23_2717223785 gene_synonym=2717223785 locus_tag=Ga0172156_10254 product=ureidoglycolate lyase
AG-422-C23_2717186791 gene_synonym=2717186791 locus_tag=Ga0172159_10274 product=ureidoglycolate lyase
AG-422-D23_2717187830 gene_synonym=2717187830 locus_tag=Ga0172160_101270 product=ureidoglycolate lyase
AG-426-G09_2717490434 gene_synonym=2717490434 locus_tag=Ga0172167_10494 product=ureidoglycolate lyase
AG-426-P20_2717197693 gene_synonym=2717197693 locus_tag=Ga0172171_10129 product=ureidoglycolate lyase
AG-439-F23_2717201132 gene_synonym=2717201132 locus_tag=Ga0172179_1153 product=ureidoglycolate lyase
AG-464-B04_2717207036 gene_synonym=2717207036 locus_tag=Ga0172184_13011 product=ureidoglycolate lyase
AG-464-P07_2717207308 gene_synonym=2717207308 locus_tag=Ga0172185_101170 product=ureidoglycolate lyase
BACL20_bin64_00048 Ureidoglycolate lyase
BACL5_bin10_00784 Ureidoglycolate lyase
BACL5_bin20_00721 Ureidoglycolate lyase
BACL5_bin39_00933 Ureidoglycolate lyase
BACL5_bin54_00942 Ureidoglycolate lyase
BACL5-MAG-120820-bin39_00929 unannotated protein
BACL5-MAG-120920-bin64_00048 unannotated protein
BACL5-MAG-121015-bin10_00782 unannotated protein
BACL5-MAG-121128-bin54_00940 unannotated protein
HIMB083_01072 Ureidoglycolate lyase
HTCC1002_00984 Ureidoglycolate lyase
HTCC1016_01263 Ureidoglycolate lyase
HTCC1040_01179 Ureidoglycolate lyase
HTCC9022_00541 Ureidoglycolate lyase
HTCC9565_00831 Ureidoglycolate lyase
SP337_00504 unannotated protein
TMED201_00824 unannotated protein
UBA2154_01030 Ureidoglycolate lyase
Allantoin permease
AAA240-E13_00628 putative allantoin permease
AAA288-N07_00573 putative allantoin permease
AAA795-A20_00367 Permease for cytosine/purines, uracil, thiamine, allantoin
AG-319-F18_2717787397 gene_synonym=2717787397 locus_tag=Ga0172108_1043 product=nucleobase:cation symporter-1, NCS1 family
AG-390-O04_2717482696 gene_synonym=2717482696 locus_tag=Ga0172145_10569 product=nucleobase:cation symporter-1, NCS1 family
AG-404-P07_2717484362 gene_synonym=2717484362 locus_tag=Ga0172147_1352 product=nucleobase:cation symporter-1, NCS1 family
AG-414-E02_2717222678 gene_synonym=2717222678 locus_tag=Ga0172154_103193 product=nucleobase:cation symporter-1, NCS1 family
AG-414-J22_2717223247 gene_synonym=2717223247 locus_tag=Ga0172155_10276 product=Permease for cytosine/purines, uracil, thiamine, allantoin
AG-414-M23_2717224313 gene_synonym=2717224313 locus_tag=Ga0172156_10844 product=nucleobase:cation symporter-1, NCS1 family
AG-422-C23_2717186790 gene_synonym=2717186790 locus_tag=Ga0172159_10273 product=nucleobase:cation symporter-1, NCS1 family
AG-426-G09_2717490198 gene_synonym=2717490198 locus_tag=Ga0172167_10235 product=nucleobase:cation symporter-1, NCS1 family
AG-426-P20_2717197694 gene_synonym=2717197694 locus_tag=Ga0172171_10130 product=nucleobase:cation symporter-1, NCS1 family
AG-435-N18_2717200049 gene_synonym=2717200049 locus_tag=Ga0172178_10915 product=nucleobase:cation symporter-1, NCS1 family
AG-464-B04_2717207035 gene_synonym=2717207035 locus_tag=Ga0172184_13010 product=nucleobase:cation symporter-1, NCS1 family
AG-464-P07_2717207307 gene_synonym=2717207307 locus_tag=Ga0172185_101169 product=nucleobase:cation symporter-1, NCS1 family
BACL5_bin10_00783 putative allantoin permease
BACL5_bin20_00722 putative allantoin permease
BACL5_bin39_00932 putative allantoin permease
BACL5_bin54_00941 putative allantoin permease
BACL5-MAG-120820-bin39_00928 unannotated protein
BACL5-MAG-121015-bin10_00781 unannotated protein
BACL5-MAG-121128-bin54_00939 unannotated protein
HTCC1002_00983 putative allantoin permease
HTCC1016_01264 putative allantoin permease
HTCC1040_01180 putative allantoin permease
HTCC9022_00540 putative allantoin permease
HTCC9565_00830 putative allantoin permease
MFS permease
AAA240-E13_00248 Adenine permease AdeP
AAA288-E13_00079 Adenine permease AdeP
AAA288-G21_00824 Adenine permease AdeP
AAA288-N07_00206 Adenine permease AdeP
AAA795-B16_00548 Xanthine/uracil/vitamin C permease family protein
AAA795-C10_00397 Xanthine/uracil/vitamin C permease family protein
AAA795-D22_00986 Xanthine/uracil/vitamin C permease family protein
AAA795-E07_00151 guanine permease
AAA795-E22_00782 guanine permease
AAA795-F16_00240 guanine permease
AAA795-M22_00330 guanine permease
AAA795-O20_00648 Xanthine/uracil/vitamin C permease family protein
AAA797-I19_00679 Xanthine/uracil/vitamin C permease family protein
AG-313-A04_2717786916 gene_synonym=2717786916 locus_tag=Ga0172107_1101 product=putative MFS transporter, AGZA family, xanthine/uracil permease
AG-325-C10_2717455579 gene_synonym=2717455579 locus_tag=Ga0172111_10548 product=putative MFS transporter, AGZA family, xanthine/uracil permease
AG-325-E08_2717456661 gene_synonym=2717456661 locus_tag=Ga0172112_1035 product=putative MFS transporter, AGZA family, xanthine/uracil permease
AG-325-E13_2717458582 gene_synonym=2717458582 locus_tag=Ga0172113_1227 product=hypothetical protein
AG-325-E13_2717458585 gene_synonym=2717458585 locus_tag=Ga0172113_1233 product=Permease family protein
AG-325-F15_2717460946 gene_synonym=2717460946 locus_tag=Ga0172116_10141 product=putative MFS transporter, AGZA family, xanthine/uracil permease
AG-325-J13_2717462101 gene_synonym=2717462101 locus_tag=Ga0172117_10183 product=putative MFS transporter, AGZA family, xanthine/uracil permease
AG-325-J17_2717463856 gene_synonym=2717463856 locus_tag=Ga0172118_10932 product=putative MFS transporter, AGZA family, xanthine/uracil permease
AG-333-C14_2717464585 gene_synonym=2717464585 locus_tag=Ga0172119_10355 product=putative MFS transporter, AGZA family, xanthine/uracil permease
AG-337-G06_2717468141 gene_synonym=2717468141 locus_tag=Ga0172121_1127 product=putative MFS transporter, AGZA family, xanthine/uracil permease
AG-339-N18_2717471072 gene_synonym=2717471072 locus_tag=Ga0172124_1284 product=putative MFS transporter, AGZA family, xanthine/uracil permease
AG-345-F03_2717471385 gene_synonym=2717471385 locus_tag=Ga0172125_1048 product=putative MFS transporter, AGZA family, xanthine/uracil permease
AG-345-F21_2717472917 gene_synonym=2717472917 locus_tag=Ga0172126_1179 product=putative MFS transporter, AGZA family, xanthine/uracil permease
AG-345-O09_2717175887 gene_synonym=2717175887 locus_tag=Ga0172128_102121 product=putative MFS transporter, AGZA family, xanthine/uracil permease
AG-359-E06_2717180330 gene_synonym=2717180330 locus_tag=Ga0172134_11026 product=putative MFS transporter, AGZA family, xanthine/uracil permease
AG-365-D07_2717477551 gene_synonym=2717477551 locus_tag=Ga0172136_1182 product=putative MFS transporter, AGZA family, xanthine/uracil permease
AG-365-O22_2717478095 gene_synonym=2717478095 locus_tag=Ga0172137_10715 product=putative MFS transporter, AGZA family, xanthine/uracil permease
AG-390-C22_2717183932 gene_synonym=2717183932 locus_tag=Ga0172141_10127 product=putative MFS transporter, AGZA family, xanthine/uracil permease
AG-390-O04_2717483151 gene_synonym=2717483151 locus_tag=Ga0172145_11430 product=putative MFS transporter, AGZA family, xanthine/uracil permease
AG-404-P07_2717484162 gene_synonym=2717484162 locus_tag=Ga0172147_1143 product=putative MFS transporter, AGZA family, xanthine/uracil permease
AG-414-E02_2717222848 gene_synonym=2717222848 locus_tag=Ga0172154_10520 product=putative MFS transporter, AGZA family, xanthine/uracil permease
AG-414-J22_2717223536 gene_synonym=2717223536 locus_tag=Ga0172155_1148 product=putative MFS transporter, AGZA family, xanthine/uracil permease
AG-414-M23_2717223794 gene_synonym=2717223794 locus_tag=Ga0172156_10263 product=putative MFS transporter, AGZA family, xanthine/uracil permease
AG-414-O11_2717224844 gene_synonym=2717224844 locus_tag=Ga0172157_1019 product=putative MFS transporter, AGZA family, xanthine/uracil permease
AG-422-B15_2717488774 gene_synonym=2717488774 locus_tag=Ga0172158_12313 product=putative MFS transporter, AGZA family, xanthine/uracil permease
AG-422-C23_2717187254 gene_synonym=2717187254 locus_tag=Ga0172159_1154 product=putative MFS transporter, AGZA family, xanthine/uracil permease
AG-422-M16_2717190387 gene_synonym=2717190387 locus_tag=Ga0172162_1153 product=putative MFS transporter, AGZA family, xanthine/uracil permease
AG-422-N09_2717190703 gene_synonym=2717190703 locus_tag=Ga0172163_10158 product=putative MFS transporter, AGZA family, xanthine/uracil permease
AG-426-A02_2717192194 gene_synonym=2717192194 locus_tag=Ga0172164_10427 product=putative MFS transporter, AGZA family, xanthine/uracil permease
AG-426-E17_2717193105 gene_synonym=2717193105 locus_tag=Ga0172165_11249 product=putative MFS transporter, AGZA family, xanthine/uracil permease
AG-426-G02_2717489639 gene_synonym=2717489639 locus_tag=Ga0172166_1098 product=putative MFS transporter, AGZA family, xanthine/uracil permease
AG-426-G09_2717490425 gene_synonym=2717490425 locus_tag=Ga0172167_10485 product=putative MFS transporter, AGZA family, xanthine/uracil permease
AG-426-I15_2717194292 gene_synonym=2717194292 locus_tag=Ga0172168_101178 product=putative MFS transporter, AGZA family, xanthine/uracil permease
AG-426-L23_2717195408 gene_synonym=2717195408 locus_tag=Ga0172169_101199 product=putative MFS transporter, AGZA family, xanthine/uracil permease
AG-430-E20_2717227128 gene_synonym=2717227128 locus_tag=Ga0172172_10516 product=putative MFS transporter, AGZA family, xanthine/uracil permease
AG-430-F16_2717491307 gene_synonym=2717491307 locus_tag=Ga0172173_1019 product=putative MFS transporter, AGZA family, xanthine/uracil permease
AG-430-I06_2717227707 gene_synonym=2717227707 locus_tag=Ga0172174_10288 product=putative MFS transporter, AGZA family, xanthine/uracil permease
AG-430-L02_2717228955 gene_synonym=2717228955 locus_tag=Ga0172175_10544 product=putative MFS transporter, AGZA family, xanthine/uracil permease
AG-430-P08_2717493251 gene_synonym=2717493251 locus_tag=Ga0172176_10915 product=putative MFS transporter, AGZA family, xanthine/uracil permease
AG-435-G05_2717198764 gene_synonym=2717198764 locus_tag=Ga0172177_10149 product=putative MFS transporter, AGZA family, xanthine/uracil permease
AG-447-E22_2717201469 gene_synonym=2717201469 locus_tag=Ga0172180_10158 product=putative MFS transporter, AGZA family, xanthine/uracil permease
AG-447-N18_2717202515 gene_synonym=2717202515 locus_tag=Ga0172181_101195 product=putative MFS transporter, AGZA family, xanthine/uracil permease
AG-461-B04_2717205089 gene_synonym=2717205089 locus_tag=Ga0172183_10231 product=putative MFS transporter, AGZA family, xanthine/uracil permease
AG-464-B04_2717207046 gene_synonym=2717207046 locus_tag=Ga0172184_1319 product=putative MFS transporter, AGZA family, xanthine/uracil permease
AG-464-P07_2717208255 gene_synonym=2717208255 locus_tag=Ga0172185_12410 product=putative MFS transporter, AGZA family, xanthine/uracil permease
AG-470-E16_2717209444 gene_synonym=2717209444 locus_tag=Ga0172186_1343 product=putative MFS transporter, AGZA family, xanthine/uracil permease
AG-470-G06_2717209817 gene_synonym=2717209817 locus_tag=Ga0172187_1149 product=putative MFS transporter, AGZA family, xanthine/uracil permease
BACL20_bin64_00108 Guanine/hypoxanthine permease PbuG
BACL5_bin10_00765 Adenine permease AdeP
BACL5_bin12_00879 Adenine permease AdeP
BACL5_bin20_00364 Adenine permease AdeP
BACL5_bin39_00703 Adenine permease AdeP
BACL5_bin54_00545 Adenine permease AdeP
BACL5-MAG-120705-bin12_00879 unannotated protein
BACL5-MAG-120813-bin20_00362 unannotated protein
BACL5-MAG-120820-bin39_00699 unannotated protein
BACL5-MAG-120920-bin64_00108 unannotated protein
BACL5-MAG-121015-bin10_00764 unannotated protein
BACL5-MAG-121128-bin54_00544 unannotated protein
CPC289_00518 unannotated protein
HIMB058_00197 Guanine/hypoxanthine permease PbuG
HIMB114_01036 Adenine permease AdeP
HIMB122_00286 Adenine permease AdeP
HIMB1321_01415 Adenine permease AdeP
HIMB140_00825 Adenine permease AdeP
HIMB4_01340 Adenine permease AdeQ
HIMB5_00075 Adenine permease AdeP
HTCC1002_00752 Adenine permease AdeQ
HTCC1013_00760 Adenine permease AdeQ
HTCC1016_00116 Adenine permease AdeQ
HTCC1040_00016 Adenine permease AdeQ
HTCC1062_00182 Adenine permease AdeQ
HTCC7211_00405 Adenine permease AdeP
HTCC7214_00265 Adenine permease AdeP
HTCC7217_01272 Adenine permease AdeP
HTCC8051_00073 Adenine permease AdeP
HTCC9022_00017 Adenine permease AdeP
HTCC9565_00592 Adenine permease AdeP
IMCC9063_00292 Adenine permease AdeP
MED104_00616 unannotated protein
MED1116_00597 unannotated protein
MED1153_01011 unannotated protein
MED605_01582 unannotated protein
MED727_00086 unannotated protein
MED769X_00902 unannotated protein
MED817_00127 unannotated protein
MED827_00192 unannotated protein
MED832_00141 unannotated protein
NAT83_00409 unannotated protein
PRT-SC02_00372 Adenine permease AdeP
RS39_01228 Xanthine/uracil/vitamin C permease family protein
RS40_00495 Xanthine/uracil/vitamin C permease family protein
SAT212_00284 unannotated protein
SAT212_00439 unannotated protein
SP4300_00525 unannotated protein
TMED128_00537 unannotated protein
TMED136_00567 unannotated protein
TMED146_00160 unannotated protein
TMED201_00417 unannotated protein
TMED216_00815 unannotated protein
TMED64_01823 unannotated protein
UBA2154_00531 Adenine permease AdeQ
XH48321_00306 unannotated protein
Purine phosphoribosyltransferase
AAA240-E13_00249 Xanthine phosphoribosyltransferase
AAA288-E13_00078 Xanthine phosphoribosyltransferase
AAA288-G21_00823 Xanthine phosphoribosyltransferase
AAA288-N07_00205 Xanthine phosphoribosyltransferase
AAA795-A20_00158 putative phosphoribosyltransferase
AAA795-B16_00549 putative phosphoribosyltransferase
AAA795-C10_00398 phosphoribosyl transferase family protein
AAA795-D22_00987 putative phosphoribosyltransferase
AAA795-E07_00226 phosphoribosyltransferase
AAA795-E22_00783 phosphoribosyltransferase
AAA795-F16_00239 phosphoribosyltransferase
AAA795-K18_00654 putative phosphoribosyltransferase
AAA795-M22_00331 phosphoribosyltransferase
AAA795-O19_00773 putative phosphoribosyltransferase
AAA795-O20_00649 phosphoribosyl transferase family protein
AAA795-P11_00042 putative phosphoribosyltransferase
AAA797-I19_00680 phosphoribosyltransferase
AG-313-A04_2717786917 gene_synonym=2717786917 locus_tag=Ga0172107_1102 product=hypothetical protein
AG-319-F18_2717787141 gene_synonym=2717787141 locus_tag=Ga0172108_101102 product=hypothetical protein
AG-325-C02_2717789107 gene_synonym=2717789107 locus_tag=Ga0172109_1338 product=hypothetical protein
AG-325-C10_2717455580 gene_synonym=2717455580 locus_tag=Ga0172111_10549 product=hypothetical protein
AG-325-E08_2717456660 gene_synonym=2717456660 locus_tag=Ga0172112_1034 product=hypothetical protein
AG-325-E13_2717458581 gene_synonym=2717458581 locus_tag=Ga0172113_1226 product=hypothetical protein
AG-325-E23_2717458623 gene_synonym=2717458623 locus_tag=Ga0172114_10122 product=hypothetical protein
AG-325-F15_2717460947 gene_synonym=2717460947 locus_tag=Ga0172116_10142 product=hypothetical protein
AG-325-J13_2717462100 gene_synonym=2717462100 locus_tag=Ga0172117_10182 product=hypothetical protein
AG-325-J17_2717463855 gene_synonym=2717463855 locus_tag=Ga0172118_10931 product=hypothetical protein
AG-337-G04_2717466351 gene_synonym=2717466351 locus_tag=Ga0172120_10757 product=hypothetical protein
AG-337-I02_2717468795 gene_synonym=2717468795 locus_tag=Ga0172122_103103 product=hypothetical protein
AG-339-L04_2717470386 gene_synonym=2717470386 locus_tag=Ga0172123_1384 product=hypothetical protein
AG-339-N18_2717471073 gene_synonym=2717471073 locus_tag=Ga0172124_1285 product=hypothetical protein
AG-345-F03_2717471386 gene_synonym=2717471386 locus_tag=Ga0172125_1049 product=hypothetical protein
AG-345-F21_2717472918 gene_synonym=2717472918 locus_tag=Ga0172126_11710 product=hypothetical protein
AG-345-O09_2717175888 gene_synonym=2717175888 locus_tag=Ga0172128_102122 product=hypothetical protein
AG-349-L17_2717179339 gene_synonym=2717179339 locus_tag=Ga0172131_11145 product=hypothetical protein
AG-349-O05_2717474667 gene_synonym=2717474667 locus_tag=Ga0172133_10646 product=hypothetical protein
AG-359-E06_2717180329 gene_synonym=2717180329 locus_tag=Ga0172134_11025 product=hypothetical protein
AG-359-O02_2717475614 gene_synonym=2717475614 locus_tag=Ga0172135_102102 product=hypothetical protein
AG-365-D07_2717477550 gene_synonym=2717477550 locus_tag=Ga0172136_1181 product=hypothetical protein
AG-365-O22_2717478096 gene_synonym=2717478096 locus_tag=Ga0172137_10716 product=hypothetical protein
AG-365-P18_2717181145 gene_synonym=2717181145 locus_tag=Ga0172138_1125 product=hypothetical protein
AG-390-A02_2717182594 gene_synonym=2717182594 locus_tag=Ga0172139_1414 product=hypothetical protein
AG-390-A23_2717183250 gene_synonym=2717183250 locus_tag=Ga0172140_10630 product=hypothetical protein
AG-390-C22_2717183931 gene_synonym=2717183931 locus_tag=Ga0172141_10126 product=hypothetical protein
AG-390-D18_2717478692 gene_synonym=2717478692 locus_tag=Ga0172142_10331 product=hypothetical protein
AG-390-L03_2717479963 gene_synonym=2717479963 locus_tag=Ga0172143_101258 product=hypothetical protein
AG-390-M19_2717481374 gene_synonym=2717481374 locus_tag=Ga0172144_10413 product=hypothetical protein
AG-390-O04_2717483150 gene_synonym=2717483150 locus_tag=Ga0172145_11429 product=hypothetical protein
AG-404-N13_2717185535 gene_synonym=2717185535 locus_tag=Ga0172146_10539 product=hypothetical protein
AG-404-P07_2717484163 gene_synonym=2717484163 locus_tag=Ga0172147_1144 product=hypothetical protein
AG-410-N23_2717220910 gene_synonym=2717220910 locus_tag=Ga0172152_1321 product=hypothetical protein
AG-414-E02_2717222849 gene_synonym=2717222849 locus_tag=Ga0172154_10521 product=hypothetical protein
AG-414-J22_2717223537 gene_synonym=2717223537 locus_tag=Ga0172155_1149 product=hypothetical protein
AG-414-M23_2717223793 gene_synonym=2717223793 locus_tag=Ga0172156_10262 product=hypothetical protein
AG-414-O11_2717224845 gene_synonym=2717224845 locus_tag=Ga0172157_10110 product=hypothetical protein
AG-422-C23_2717187255 gene_synonym=2717187255 locus_tag=Ga0172159_1155 product=hypothetical protein
AG-422-D23_2717187838 gene_synonym=2717187838 locus_tag=Ga0172160_101278 product=hypothetical protein
AG-426-A02_2717192195 gene_synonym=2717192195 locus_tag=Ga0172164_10428 product=hypothetical protein
AG-426-E17_2717193106 gene_synonym=2717193106 locus_tag=Ga0172165_11250 product=hypothetical protein
AG-426-G02_2717489640 gene_synonym=2717489640 locus_tag=Ga0172166_1099 product=hypothetical protein
AG-426-G09_2717490426 gene_synonym=2717490426 locus_tag=Ga0172167_10486 product=hypothetical protein
AG-426-I15_2717194291 gene_synonym=2717194291 locus_tag=Ga0172168_101177 product=hypothetical protein
AG-426-L23_2717195409 gene_synonym=2717195409 locus_tag=Ga0172169_101200 product=hypothetical protein
AG-426-M19_2717197051 gene_synonym=2717197051 locus_tag=Ga0172170_10538 product=hypothetical protein
AG-430-E20_2717227127 gene_synonym=2717227127 locus_tag=Ga0172172_10515 product=hypothetical protein
AG-430-F16_2717491306 gene_synonym=2717491306 locus_tag=Ga0172173_1018 product=hypothetical protein
AG-430-I06_2717227706 gene_synonym=2717227706 locus_tag=Ga0172174_10287 product=hypothetical protein
AG-430-L02_2717228954 gene_synonym=2717228954 locus_tag=Ga0172175_10543 product=hypothetical protein
AG-430-P08_2717493250 gene_synonym=2717493250 locus_tag=Ga0172176_10914 product=hypothetical protein
AG-435-G05_2717198765 gene_synonym=2717198765 locus_tag=Ga0172177_10150 product=hypothetical protein
AG-439-F23_2717200993 gene_synonym=2717200993 locus_tag=Ga0172179_11148 product=hypothetical protein
AG-447-E22_2717201470 gene_synonym=2717201470 locus_tag=Ga0172180_10159 product=hypothetical protein
AG-447-N18_2717202514 gene_synonym=2717202514 locus_tag=Ga0172181_101194 product=hypothetical protein
AG-447-N21_2717203776 gene_synonym=2717203776 locus_tag=Ga0172182_10226 product=hypothetical protein
AG-464-B04_2717207047 gene_synonym=2717207047 locus_tag=Ga0172184_13110 product=hypothetical protein
AG-464-P07_2717208256 gene_synonym=2717208256 locus_tag=Ga0172185_12411 product=hypothetical protein
AG-470-E16_2717209443 gene_synonym=2717209443 locus_tag=Ga0172186_1342 product=hypothetical protein
AG-470-G06_2717209818 gene_synonym=2717209818 locus_tag=Ga0172187_11410 product=hypothetical protein
AG-470-G21_2717210180 gene_synonym=2717210180 locus_tag=Ga0172188_10224 product=hypothetical protein
BACL20_bin64_00109 Hypoxanthine-guanine phosphoribosyltransferase
BACL5_bin10_00766 Hypoxanthine-guanine phosphoribosyltransferase
BACL5_bin20_00365 Hypoxanthine-guanine phosphoribosyltransferase
BACL5_bin39_00702 hypothetical protein
BACL5_bin54_00546 Hypoxanthine-guanine phosphoribosyltransferase
BACL5-MAG-120813-bin20_00363 unannotated protein
BACL5-MAG-120820-bin39_00698 unannotated protein
BACL5-MAG-120920-bin64_00109 unannotated protein
BACL5-MAG-121015-bin10_00765 unannotated protein
BACL5-MAG-121128-bin54_00545 unannotated protein
CPC289_00517 unannotated protein
GOM-A01_00839 Hypoxanthine-guanine phosphoribosyltransferase
GOM-A02_00342 Hypoxanthine-guanine phosphoribosyltransferase
GOM-A03_00845 Xanthine phosphoribosyltransferase
GOM-A05_00615 Hypoxanthine-guanine phosphoribosyltransferase
HIMB058_00196 Xanthine phosphoribosyltransferase
HIMB083_01080 Xanthine phosphoribosyltransferase
HIMB114_01037 Xanthine phosphoribosyltransferase
HIMB122_00287 Hypoxanthine-guanine phosphoribosyltransferase
HIMB1321_01414 Xanthine phosphoribosyltransferase
HIMB140_00826 Hypoxanthine-guanine phosphoribosyltransferase
HIMB4_01341 Hypoxanthine-guanine phosphoribosyltransferase
HIMB5_00074 Hypoxanthine-guanine phosphoribosyltransferase
HIMB59_01212 Xanthine phosphoribosyltransferase
HTCC1002_00751 Hypoxanthine-guanine phosphoribosyltransferase
HTCC1013_00759 Hypoxanthine-guanine phosphoribosyltransferase
HTCC1016_00117 Hypoxanthine-guanine phosphoribosyltransferase
HTCC1040_00017 Hypoxanthine-guanine phosphoribosyltransferase
HTCC1062_00183 Hypoxanthine-guanine phosphoribosyltransferase
HTCC7211_00404 Hypoxanthine-guanine phosphoribosyltransferase
HTCC7214_00266 Hypoxanthine-guanine phosphoribosyltransferase
HTCC7217_01271 Hypoxanthine-guanine phosphoribosyltransferase
HTCC8051_00072 Hypoxanthine-guanine phosphoribosyltransferase
HTCC9022_00018 Hypoxanthine-guanine phosphoribosyltransferase
HTCC9565_00591 Hypoxanthine-guanine phosphoribosyltransferase
IMCC9063_00293 Xanthine phosphoribosyltransferase
MED104_00617 unannotated protein
MED1116_00596 unannotated protein
MED1153_01012 unannotated protein
MED605_01583 unannotated protein
MED727_00087 unannotated protein
MED769X_00901 unannotated protein
MED817_00126 unannotated protein
MED827_00193 unannotated protein
MED832_00140 unannotated protein
NAT83_00410 unannotated protein
PRT-SC02_00373 Xanthine phosphoribosyltransferase
RS39_01229 phosphoribosyl transferase family protein
RS40_00496 putative phosphoribosyltransferase
SAT212_00285 unannotated protein
SP337_00509 unannotated protein
SP4300_00524 unannotated protein
TMED128_00538 unannotated protein
TMED136_00566 unannotated protein
TMED146_00159 unannotated protein
TMED201_00418 unannotated protein
TMED216_00814 unannotated protein
TMED64_01824 unannotated protein
UBA2154_00530 xanthine-guanine phosphoribosyltransferase
XH48321_00307 unannotated protein
OHCU decarboxylase
AAA240-E13_00256 Uric acid degradation bifunctional protein
AAA288-E13_00071 Uric acid degradation bifunctional protein
AAA288-G21_00924 Uric acid degradation bifunctional protein
AAA288-N07_01005 Uric acid degradation bifunctional protein
AAA795-A20_00164 OHCU decarboxylase
AAA795-K18_00660 OHCU decarboxylase
AAA795-O19_00779 OHCU decarboxylase
AAA795-P11_00048 OHCU decarboxylase
AG-319-F18_2717787134 gene_synonym=2717787134 locus_tag=Ga0172108_10195 product=2-oxo-4-hydroxy-4-carboxy-5-ureidoimidazoline decarboxylase
AG-337-I02_2717468802 gene_synonym=2717468802 locus_tag=Ga0172122_103110 product=2-oxo-4-hydroxy-4-carboxy-5-ureidoimidazoline decarboxylase
AG-349-O05_2717474673 gene_synonym=2717474673 locus_tag=Ga0172133_10652 product=2-oxo-4-hydroxy-4-carboxy-5-ureidoimidazoline decarboxylase
AG-365-D07_2717477386 gene_synonym=2717477386 locus_tag=Ga0172136_11246 product=2-oxo-4-hydroxy-4-carboxy-5-ureidoimidazoline decarboxylase
AG-365-P18_2717181434 gene_synonym=2717181434 locus_tag=Ga0172138_1372 product=2-oxo-4-hydroxy-4-carboxy-5-ureidoimidazoline decarboxylase
AG-390-A23_2717183256 gene_synonym=2717183256 locus_tag=Ga0172140_10636 product=2-oxo-4-hydroxy-4-carboxy-5-ureidoimidazoline decarboxylase
AG-390-D18_2717478698 gene_synonym=2717478698 locus_tag=Ga0172142_10337 product=2-oxo-4-hydroxy-4-carboxy-5-ureidoimidazoline decarboxylase
AG-390-L03_2717479969 gene_synonym=2717479969 locus_tag=Ga0172143_101264 product=2-oxo-4-hydroxy-4-carboxy-5-ureidoimidazoline decarboxylase
AG-390-M19_2717481380 gene_synonym=2717481380 locus_tag=Ga0172144_10419 product=2-oxo-4-hydroxy-4-carboxy-5-ureidoimidazoline decarboxylase
AG-390-O04_2717483144 gene_synonym=2717483144 locus_tag=Ga0172145_11423 product=2-oxo-4-hydroxy-4-carboxy-5-ureidoimidazoline decarboxylase
AG-404-N13_2717185541 gene_synonym=2717185541 locus_tag=Ga0172146_10545 product=2-oxo-4-hydroxy-4-carboxy-5-ureidoimidazoline decarboxylase
AG-404-P07_2717484169 gene_synonym=2717484169 locus_tag=Ga0172147_11410 product=2-oxo-4-hydroxy-4-carboxy-5-ureidoimidazoline decarboxylase
AG-414-E02_2717222856 gene_synonym=2717222856 locus_tag=Ga0172154_10528 product=2-oxo-4-hydroxy-4-carboxy-5-ureidoimidazoline decarboxylase
AG-414-J22_2717223563 gene_synonym=2717223563 locus_tag=Ga0172155_1174 product=2-oxo-4-hydroxy-4-carboxy-5-ureidoimidazoline decarboxylase
AG-414-M23_2717223787 gene_synonym=2717223787 locus_tag=Ga0172156_10256 product=2-oxo-4-hydroxy-4-carboxy-5-ureidoimidazoline decarboxylase
AG-422-D23_2717187832 gene_synonym=2717187832 locus_tag=Ga0172160_101272 product=2-oxo-4-hydroxy-4-carboxy-5-ureidoimidazoline decarboxylase
AG-426-G09_2717490432 gene_synonym=2717490432 locus_tag=Ga0172167_10492 product=2-oxo-4-hydroxy-4-carboxy-5-ureidoimidazoline decarboxylase
AG-439-F23_2717200987 gene_synonym=2717200987 locus_tag=Ga0172179_11142 product=2-oxo-4-hydroxy-4-carboxy-5-ureidoimidazoline decarboxylase
AG-447-N21_2717203769 gene_synonym=2717203769 locus_tag=Ga0172182_10219 product=2-oxo-4-hydroxy-4-carboxy-5-ureidoimidazoline decarboxylase
AG-464-P07_2717208076 gene_synonym=2717208076 locus_tag=Ga0172185_11136 product=2-oxo-4-hydroxy-4-carboxy-5-ureidoimidazoline decarboxylase
BACL20_bin64_00828 Uric acid degradation bifunctional protein
HIMB083_01074 Uric acid degradation bifunctional protein
NP144_00214 unannotated protein
SP337_00502 unannotated protein
TMED201_00424 unannotated protein
5-hydroxyisourate hydrolase
AAA240-E13_00255 5-hydroxyisourate hydrolase
AAA288-E13_00072 5-hydroxyisourate hydrolase
AAA288-N07_01006 5-hydroxyisourate hydrolase
AAA795-A20_00163 hydroxyisourate hydrolase
AAA795-K18_00659 hydroxyisourate hydrolase
AAA795-O19_00778 hydroxyisourate hydrolase
AAA795-P11_00047 hydroxyisourate hydrolase
AG-319-F18_2717787135 gene_synonym=2717787135 locus_tag=Ga0172108_10196 product=5-hydroxyisourate hydrolase
AG-337-I02_2717468804 gene_synonym=2717468804 locus_tag=Ga0172122_103112 product=5-hydroxyisourate hydrolase
AG-349-O05_2717474672 gene_synonym=2717474672 locus_tag=Ga0172133_10651 product=5-hydroxyisourate hydrolase
AG-365-D07_2717477387 gene_synonym=2717477387 locus_tag=Ga0172136_11247 product=5-hydroxyisourate hydrolase
AG-365-P18_2717181436 gene_synonym=2717181436 locus_tag=Ga0172138_1374 product=5-hydroxyisourate hydrolase
AG-390-A23_2717183255 gene_synonym=2717183255 locus_tag=Ga0172140_10635 product=5-hydroxyisourate hydrolase
AG-390-D18_2717478697 gene_synonym=2717478697 locus_tag=Ga0172142_10336 product=5-hydroxyisourate hydrolase
AG-390-L03_2717479968 gene_synonym=2717479968 locus_tag=Ga0172143_101263 product=5-hydroxyisourate hydrolase
AG-390-M19_2717481379 gene_synonym=2717481379 locus_tag=Ga0172144_10418 product=5-hydroxyisourate hydrolase
AG-390-O04_2717483145 gene_synonym=2717483145 locus_tag=Ga0172145_11424 product=5-hydroxyisourate hydrolase
AG-404-N13_2717185540 gene_synonym=2717185540 locus_tag=Ga0172146_10544 product=5-hydroxyisourate hydrolase
AG-404-P07_2717484168 gene_synonym=2717484168 locus_tag=Ga0172147_1149 product=5-hydroxyisourate hydrolase
AG-414-E02_2717222855 gene_synonym=2717222855 locus_tag=Ga0172154_10527 product=5-hydroxyisourate hydrolase
AG-414-J22_2717223562 gene_synonym=2717223562 locus_tag=Ga0172155_1173 product=5-hydroxyisourate hydrolase
AG-414-M23_2717223788 gene_synonym=2717223788 locus_tag=Ga0172156_10257 product=5-hydroxyisourate hydrolase
AG-422-D23_2717187833 gene_synonym=2717187833 locus_tag=Ga0172160_101273 product=5-hydroxyisourate hydrolase
AG-426-G09_2717490431 gene_synonym=2717490431 locus_tag=Ga0172167_10491 product=5-hydroxyisourate hydrolase
AG-439-F23_2717200988 gene_synonym=2717200988 locus_tag=Ga0172179_11143 product=5-hydroxyisourate hydrolase
AG-447-N21_2717203770 gene_synonym=2717203770 locus_tag=Ga0172182_10220 product=5-hydroxyisourate hydrolase
AG-464-P07_2717208077 gene_synonym=2717208077 locus_tag=Ga0172185_11137 product=5-hydroxyisourate hydrolase
BACL20_bin64_00827 5-hydroxyisourate hydrolase
HIMB083_01075 5-hydroxyisourate hydrolase
NP144_00213 unannotated protein
SP337_00500 unannotated protein
TMED201_00423 unannotated protein
UBA2154_00451 5-hydroxyisourate hydrolase
XDH FAD subunit
AAA240-E13_00254 Caffeine dehydrogenase subunit gamma
AAA288-E13_00073 Caffeine dehydrogenase subunit gamma
AAA288-G21_00818 Nicotinate dehydrogenase FAD-subunit
AAA795-A20_00162 xanthine dehydrogenase, small subunit
AAA795-K18_00658 xanthine dehydrogenase, small subunit
AAA795-O19_00777 xanthine dehydrogenase, small subunit
AAA795-P11_00046 xanthine dehydrogenase, small subunit
AG-319-F18_2717787136 gene_synonym=2717787136 locus_tag=Ga0172108_10197 product=xanthine dehydrogenase small subunit
AG-337-I02_2717468805 gene_synonym=2717468805 locus_tag=Ga0172122_103113 product=xanthine dehydrogenase small subunit
AG-349-L17_2717179344 gene_synonym=2717179344 locus_tag=Ga0172131_11150 product=CO dehydrogenase flavoprotein C-terminal domain-containing protein
AG-349-O05_2717474671 gene_synonym=2717474671 locus_tag=Ga0172133_10650 product=xanthine dehydrogenase small subunit
AG-365-D07_2717477388 gene_synonym=2717477388 locus_tag=Ga0172136_11248 product=2Fe-2S iron-sulfur cluster binding domain-containing protein
AG-365-P18_2717181437 gene_synonym=2717181437 locus_tag=Ga0172138_1375 product=xanthine dehydrogenase, small subunit
AG-390-A23_2717183254 gene_synonym=2717183254 locus_tag=Ga0172140_10634 product=xanthine dehydrogenase small subunit
AG-390-D18_2717478696 gene_synonym=2717478696 locus_tag=Ga0172142_10335 product=xanthine dehydrogenase small subunit
AG-390-L03_2717479967 gene_synonym=2717479967 locus_tag=Ga0172143_101262 product=xanthine dehydrogenase small subunit
AG-390-M19_2717481378 gene_synonym=2717481378 locus_tag=Ga0172144_10417 product=xanthine dehydrogenase small subunit
AG-390-O04_2717483146 gene_synonym=2717483146 locus_tag=Ga0172145_11425 product=xanthine dehydrogenase small subunit
AG-404-N13_2717185539 gene_synonym=2717185539 locus_tag=Ga0172146_10543 product=xanthine dehydrogenase small subunit
AG-404-P07_2717484167 gene_synonym=2717484167 locus_tag=Ga0172147_1148 product=xanthine dehydrogenase small subunit
AG-414-E02_2717222854 gene_synonym=2717222854 locus_tag=Ga0172154_10526 product=xanthine dehydrogenase small subunit
AG-414-J22_2717223561 gene_synonym=2717223561 locus_tag=Ga0172155_1172 product=xanthine dehydrogenase small subunit
AG-414-M23_2717223789 gene_synonym=2717223789 locus_tag=Ga0172156_10258 product=xanthine dehydrogenase small subunit
AG-422-D23_2717187834 gene_synonym=2717187834 locus_tag=Ga0172160_101274 product=xanthine dehydrogenase small subunit
AG-426-G09_2717490430 gene_synonym=2717490430 locus_tag=Ga0172167_10490 product=xanthine dehydrogenase small subunit
AG-439-F23_2717200989 gene_synonym=2717200989 locus_tag=Ga0172179_11144 product=xanthine dehydrogenase small subunit
AG-447-N21_2717203771 gene_synonym=2717203771 locus_tag=Ga0172182_10221 product=xanthine dehydrogenase small subunit
AG-464-B04_2717207110 gene_synonym=2717207110 locus_tag=Ga0172184_1422 product=xanthine dehydrogenase small subunit
AG-464-P07_2717208078 gene_synonym=2717208078 locus_tag=Ga0172185_11138 product=xanthine dehydrogenase small subunit
BACL20_bin64_00789 Carbon monoxide dehydrogenase medium chain
HIMB083_01076 Nicotinate dehydrogenase FAD-subunit
SP337_00499 unannotated protein
TMED201_00422 unannotated protein
UBA2154_00452 Caffeine dehydrogenase subunit gamma
XDH Mo-subunit
AAA240-E13_00253 putative xanthine dehydrogenase subunit D
AAA288-E13_00074 putative xanthine dehydrogenase subunit D
AAA288-G21_00819 putative xanthine dehydrogenase subunit D
AAA288-N07_00201 4-hydroxybenzoyl-CoA reductase subunit alpha
AAA795-A20_00161 xanthine dehydrogenase, molybdenum binding subunit apoprotein
AAA795-K18_00657 xanthine dehydrogenase, molybdenum binding subunit apoprotein
AAA795-O19_00776 xanthine dehydrogenase, molybdenum binding subunit apoprotein
AAA795-P11_00045 xanthine dehydrogenase, molybdenum binding subunit apoprotein
AG-319-F18_2717787137 gene_synonym=2717787137 locus_tag=Ga0172108_10198 product=Aldehyde oxidase and xanthine dehydrogenase, a/b hammerhead domain
AG-319-F18_2717787138 gene_synonym=2717787138 locus_tag=Ga0172108_10199 product=xanthine dehydrogenase, molybdenum binding subunit apoprotein
AG-337-I02_2717468806 gene_synonym=2717468806 locus_tag=Ga0172122_103114 product=xanthine dehydrogenase, molybdenum binding subunit apoprotein
AG-349-L17_2717179342 gene_synonym=2717179342 locus_tag=Ga0172131_11148 product=Molybdopterin-binding domain of aldehyde dehydrogenase
AG-349-L17_2717179343 gene_synonym=2717179343 locus_tag=Ga0172131_11149 product=Aldehyde oxidase and xanthine dehydrogenase, a/b hammerhead domain
AG-349-O05_2717474670 gene_synonym=2717474670 locus_tag=Ga0172133_10649 product=xanthine dehydrogenase, molybdenum binding subunit apoprotein
AG-365-P18_2717180953 gene_synonym=2717180953 locus_tag=Ga0172138_1072 product=xanthine dehydrogenase, molybdenum binding subunit apoprotein
AG-390-A02_2717182591 gene_synonym=2717182591 locus_tag=Ga0172139_1411 product=Molybdopterin-binding domain of aldehyde dehydrogenase
AG-390-A23_2717183253 gene_synonym=2717183253 locus_tag=Ga0172140_10633 product=xanthine dehydrogenase, molybdenum binding subunit apoprotein
AG-390-D18_2717478695 gene_synonym=2717478695 locus_tag=Ga0172142_10334 product=xanthine dehydrogenase, molybdenum binding subunit apoprotein
AG-390-L03_2717479966 gene_synonym=2717479966 locus_tag=Ga0172143_101261 product=xanthine dehydrogenase, molybdenum binding subunit apoprotein
AG-390-M19_2717481377 gene_synonym=2717481377 locus_tag=Ga0172144_10416 product=xanthine dehydrogenase, molybdenum binding subunit apoprotein
AG-390-O04_2717483147 gene_synonym=2717483147 locus_tag=Ga0172145_11426 product=xanthine dehydrogenase, molybdenum binding subunit apoprotein
AG-404-N13_2717185538 gene_synonym=2717185538 locus_tag=Ga0172146_10542 product=xanthine dehydrogenase, molybdenum binding subunit apoprotein
AG-404-P07_2717484166 gene_synonym=2717484166 locus_tag=Ga0172147_1147 product=xanthine dehydrogenase, molybdenum binding subunit apoprotein
AG-414-E02_2717222853 gene_synonym=2717222853 locus_tag=Ga0172154_10525 product=xanthine dehydrogenase, molybdenum binding subunit apoprotein
AG-414-J22_2717223560 gene_synonym=2717223560 locus_tag=Ga0172155_1171 product=xanthine dehydrogenase, molybdopterin binding subunit
AG-414-M23_2717223790 gene_synonym=2717223790 locus_tag=Ga0172156_10259 product=xanthine dehydrogenase, molybdenum binding subunit apoprotein
AG-422-D23_2717187835 gene_synonym=2717187835 locus_tag=Ga0172160_101275 product=xanthine dehydrogenase, molybdenum binding subunit apoprotein
AG-426-G09_2717490429 gene_synonym=2717490429 locus_tag=Ga0172167_10489 product=xanthine dehydrogenase, molybdenum binding subunit apoprotein
AG-439-F23_2717200990 gene_synonym=2717200990 locus_tag=Ga0172179_11145 product=xanthine dehydrogenase, molybdenum binding subunit apoprotein
AG-447-N21_2717203772 gene_synonym=2717203772 locus_tag=Ga0172182_10222 product=Aldehyde oxidase and xanthine dehydrogenase, a/b hammerhead domain
AG-447-N21_2717203773 gene_synonym=2717203773 locus_tag=Ga0172182_10223 product=Molybdopterin-binding domain of aldehyde dehydrogenase
AG-464-B04_2717207109 gene_synonym=2717207109 locus_tag=Ga0172184_1421 product=xanthine dehydrogenase, molybdenum binding subunit apoprotein
AG-464-P07_2717208079 gene_synonym=2717208079 locus_tag=Ga0172185_11139 product=Aldehyde oxidase and xanthine dehydrogenase, a/b hammerhead domain
BACL20_bin64_00954 Nicotinate dehydrogenase medium molybdopterin subunit
HIMB083_01077 putative xanthine dehydrogenase subunit D
SP337_00498 unannotated protein
TMED201_00421 unannotated protein
UBA2154_00453 4-hydroxybenzoyl-CoA reductase subunit alpha
Purine deaminase
AAA240-E13_00252 Guanine deaminase
AAA288-E13_00075 Guanine deaminase
AAA288-G21_00820 Guanine deaminase
AAA288-N07_00202 Guanine deaminase
AAA795-A20_00160 cytosine/adenosine deaminase
AAA795-K18_00656 cytosine/adenosine deaminase
AAA795-O19_00775 cytosine/adenosine deaminase
AAA795-P11_00044 cytosine/adenosine deaminase
AG-319-F18_2717787139 gene_synonym=2717787139 locus_tag=Ga0172108_101100 product=tRNA(Arg) A34 adenosine deaminase TadA
AG-337-I02_2717468808 gene_synonym=2717468808 locus_tag=Ga0172122_103116 product=tRNA(Arg) A34 adenosine deaminase TadA
AG-349-L17_2717179341 gene_synonym=2717179341 locus_tag=Ga0172131_11147 product=tRNA(Arg) A34 adenosine deaminase TadA
AG-349-O05_2717474669 gene_synonym=2717474669 locus_tag=Ga0172133_10648 product=tRNA(Arg) A34 adenosine deaminase TadA
AG-365-P18_2717180955 gene_synonym=2717180955 locus_tag=Ga0172138_1074 product=tRNA(Arg) A34 adenosine deaminase TadA
AG-390-A02_2717182592 gene_synonym=2717182592 locus_tag=Ga0172139_1412 product=tRNA(Arg) A34 adenosine deaminase TadA
AG-390-A23_2717183252 gene_synonym=2717183252 locus_tag=Ga0172140_10632 product=tRNA(Arg) A34 adenosine deaminase TadA
AG-390-D18_2717478694 gene_synonym=2717478694 locus_tag=Ga0172142_10333 product=tRNA(Arg) A34 adenosine deaminase TadA
AG-390-L03_2717479965 gene_synonym=2717479965 locus_tag=Ga0172143_101260 product=tRNA(Arg) A34 adenosine deaminase TadA
AG-390-M19_2717481376 gene_synonym=2717481376 locus_tag=Ga0172144_10415 product=tRNA(Arg) A34 adenosine deaminase TadA
AG-390-O04_2717483148 gene_synonym=2717483148 locus_tag=Ga0172145_11427 product=tRNA(Arg) A34 adenosine deaminase TadA
AG-404-N13_2717185537 gene_synonym=2717185537 locus_tag=Ga0172146_10541 product=tRNA(Arg) A34 adenosine deaminase TadA
AG-404-P07_2717484165 gene_synonym=2717484165 locus_tag=Ga0172147_1146 product=tRNA(Arg) A34 adenosine deaminase TadA
AG-414-E02_2717222852 gene_synonym=2717222852 locus_tag=Ga0172154_10524 product=tRNA(Arg) A34 adenosine deaminase TadA
AG-414-J22_2717223540 gene_synonym=2717223540 locus_tag=Ga0172155_11412 product=tRNA(Arg) A34 adenosine deaminase TadA
AG-414-M23_2717223791 gene_synonym=2717223791 locus_tag=Ga0172156_10260 product=tRNA(Arg) A34 adenosine deaminase TadA
AG-422-D23_2717187836 gene_synonym=2717187836 locus_tag=Ga0172160_101276 product=tRNA(Arg) A34 adenosine deaminase TadA
AG-426-G09_2717490428 gene_synonym=2717490428 locus_tag=Ga0172167_10488 product=tRNA(Arg) A34 adenosine deaminase TadA
AG-439-F23_2717200991 gene_synonym=2717200991 locus_tag=Ga0172179_11146 product=tRNA(Arg) A34 adenosine deaminase TadA
AG-447-N21_2717203774 gene_synonym=2717203774 locus_tag=Ga0172182_10224 product=tRNA(Arg) A34 adenosine deaminase TadA
AG-464-B04_2717207050 gene_synonym=2717207050 locus_tag=Ga0172184_13113 product=tRNA(Arg) A34 adenosine deaminase TadA
BACL20_bin64_00955 Guanine deaminase
HIMB083_01078 Guanine deaminase
SP337_00496 unannotated protein
TMED201_00420 unannotated protein
UBA2154_00454 Guanine deaminase
Urate oxidase
AAA240-E13_00251 hypothetical protein
AAA288-E13_00076 hypothetical protein
AAA288-G21_00821 hypothetical protein
AAA288-N07_00203 hypothetical protein
AAA795-A20_00159 putative membrane protein
AAA795-K18_00655 putative membrane protein
AAA795-O19_00774 putative membrane protein
AAA795-P11_00043 putative membrane protein
AG-319-F18_2717787140 gene_synonym=2717787140 locus_tag=Ga0172108_101101 product=Protein of unknown function (DUF989)
AG-337-I02_2717468809 gene_synonym=2717468809 locus_tag=Ga0172122_103117 product=Uncharacterized membrane protein
AG-349-L17_2717179340 gene_synonym=2717179340 locus_tag=Ga0172131_11146 product=Protein of unknown function (DUF989)
AG-349-O05_2717474668 gene_synonym=2717474668 locus_tag=Ga0172133_10647 product=Protein of unknown function (DUF989)
AG-365-P18_2717180956 gene_synonym=2717180956 locus_tag=Ga0172138_1075 product=Uncharacterized membrane protein
AG-390-A02_2717182593 gene_synonym=2717182593 locus_tag=Ga0172139_1413 product=Protein of unknown function (DUF989)
AG-390-A23_2717183251 gene_synonym=2717183251 locus_tag=Ga0172140_10631 product=Protein of unknown function (DUF989)
AG-390-D18_2717478693 gene_synonym=2717478693 locus_tag=Ga0172142_10332 product=Protein of unknown function (DUF989)
AG-390-L03_2717479964 gene_synonym=2717479964 locus_tag=Ga0172143_101259 product=Protein of unknown function (DUF989)
AG-390-M19_2717481375 gene_synonym=2717481375 locus_tag=Ga0172144_10414 product=Protein of unknown function (DUF989)
AG-390-O04_2717483149 gene_synonym=2717483149 locus_tag=Ga0172145_11428 product=Uncharacterized membrane protein
AG-404-N13_2717185536 gene_synonym=2717185536 locus_tag=Ga0172146_10540 product=Protein of unknown function (DUF989)
AG-404-P07_2717484164 gene_synonym=2717484164 locus_tag=Ga0172147_1145 product=Uncharacterized membrane protein
AG-414-E02_2717222851 gene_synonym=2717222851 locus_tag=Ga0172154_10523 product=Protein of unknown function (DUF989)
AG-414-J22_2717223539 gene_synonym=2717223539 locus_tag=Ga0172155_11411 product=Protein of unknown function (DUF989)
AG-414-M23_2717223792 gene_synonym=2717223792 locus_tag=Ga0172156_10261 product=Uncharacterized membrane protein
AG-422-D23_2717187837 gene_synonym=2717187837 locus_tag=Ga0172160_101277 product=Protein of unknown function (DUF989)
AG-426-G09_2717490427 gene_synonym=2717490427 locus_tag=Ga0172167_10487 product=Uncharacterized membrane protein
AG-439-F23_2717200992 gene_synonym=2717200992 locus_tag=Ga0172179_11147 product=Protein of unknown function (DUF989)
AG-447-N21_2717203775 gene_synonym=2717203775 locus_tag=Ga0172182_10225 product=Protein of unknown function (DUF989)
AG-464-B04_2717207049 gene_synonym=2717207049 locus_tag=Ga0172184_13112 product=Protein of unknown function (DUF989)
HIMB083_01079 hypothetical protein
SP337_00495 unannotated protein
TMED201_00419 unannotated protein
UBA2154_00455 hypothetical protein
Purine ABC transporter
AAA795-A20_00154 ATPase component of uncharacterized ABC-type transporter
AAA795-A20_00155 sugar ABC transporter permease
AAA795-A20_00156 putative ABC-type transport system, permease component
AAA795-A20_00157 putative ABC-type transport system, periplasmic component/surface lipoprotein
AAA795-K18_00650 ATPase component of uncharacterized ABC-type transporter
AAA795-K18_00651 sugar ABC transporter permease
AAA795-K18_00652 putative ABC-type transport system, permease component
AAA795-K18_00653 putative ABC-type transport system, periplasmic component/surface lipoprotein
AAA795-O19_00769 ATPase component of uncharacterized ABC-type transporter
AAA795-O19_00770 sugar ABC transporter permease
AAA795-O19_00771 putative ABC-type transport system, permease component
AAA795-O19_00772 putative ABC-type transport system, periplasmic component/surface lipoprotein
AAA795-P11_00038 ATPase component of uncharacterized ABC-type transporter
AAA795-P11_00039 sugar ABC transporter permease
AAA795-P11_00040 putative ABC-type transport system, permease component
AAA795-P11_00041 putative ABC-type transport system, periplasmic component/surface lipoprotein
AG-319-F18_2717787142 gene_synonym=2717787142 locus_tag=Ga0172108_101103 product=nucleoside-binding protein
AG-319-F18_2717787143 gene_synonym=2717787143 locus_tag=Ga0172108_101104 product=nucleoside ABC transporter membrane protein
AG-319-F18_2717787144 gene_synonym=2717787144 locus_tag=Ga0172108_101105 product=nucleoside ABC transporter membrane protein
AG-319-F18_2717787145 gene_synonym=2717787145 locus_tag=Ga0172108_101106 product=nucleoside ABC transporter ATP-binding protein
AG-325-C02_2717789108 gene_synonym=2717789108 locus_tag=Ga0172109_1339 product=nucleoside-binding protein
AG-325-E23_2717458619 gene_synonym=2717458619 locus_tag=Ga0172114_10118 product=nucleoside ABC transporter ATP-binding protein
AG-325-E23_2717458620 gene_synonym=2717458620 locus_tag=Ga0172114_10119 product=nucleoside ABC transporter membrane protein
AG-325-E23_2717458621 gene_synonym=2717458621 locus_tag=Ga0172114_10120 product=nucleoside ABC transporter membrane protein
AG-325-E23_2717458622 gene_synonym=2717458622 locus_tag=Ga0172114_10121 product=nucleoside-binding protein
AG-337-G04_2717466347 gene_synonym=2717466347 locus_tag=Ga0172120_10753 product=nucleoside ABC transporter ATP-binding protein
AG-337-G04_2717466348 gene_synonym=2717466348 locus_tag=Ga0172120_10754 product=nucleoside ABC transporter membrane protein
AG-337-G04_2717466349 gene_synonym=2717466349 locus_tag=Ga0172120_10755 product=nucleoside ABC transporter membrane protein
AG-337-G04_2717466350 gene_synonym=2717466350 locus_tag=Ga0172120_10756 product=nucleoside-binding protein
AG-337-I02_2717468796 gene_synonym=2717468796 locus_tag=Ga0172122_103104 product=nucleoside-binding protein
AG-337-I02_2717468797 gene_synonym=2717468797 locus_tag=Ga0172122_103105 product=nucleoside ABC transporter membrane protein
AG-337-I02_2717468798 gene_synonym=2717468798 locus_tag=Ga0172122_103106 product=nucleoside ABC transporter membrane protein
AG-337-I02_2717468799 gene_synonym=2717468799 locus_tag=Ga0172122_103107 product=nucleoside ABC transporter ATP-binding protein
AG-339-L04_2717470383 gene_synonym=2717470383 locus_tag=Ga0172123_1381 product=simple sugar transport system permease protein
AG-339-L04_2717470384 gene_synonym=2717470384 locus_tag=Ga0172123_1382 product=nucleoside ABC transporter membrane protein
AG-339-L04_2717470385 gene_synonym=2717470385 locus_tag=Ga0172123_1383 product=nucleoside-binding protein
AG-339-L04_2717470467 gene_synonym=2717470467 locus_tag=Ga0172123_1534 product=nucleoside ABC transporter ATP-binding protein
AG-349-C15_2717177098 gene_synonym=2717177098 locus_tag=Ga0172129_11011 product=nucleoside ABC transporter ATP-binding protein
AG-349-C15_2717177099 gene_synonym=2717177099 locus_tag=Ga0172129_11012 product=nucleoside ABC transporter membrane protein
AG-349-C15_2717177100 gene_synonym=2717177100 locus_tag=Ga0172129_11013 product=nucleoside ABC transporter membrane protein
AG-349-C15_2717177101 gene_synonym=2717177101 locus_tag=Ga0172129_11014 product=nucleoside-binding protein
AG-349-L17_2717179335 gene_synonym=2717179335 locus_tag=Ga0172131_11141 product=nucleoside ABC transporter ATP-binding protein
AG-349-L17_2717179336 gene_synonym=2717179336 locus_tag=Ga0172131_11142 product=nucleoside ABC transporter membrane protein
AG-349-L17_2717179337 gene_synonym=2717179337 locus_tag=Ga0172131_11143 product=nucleoside ABC transporter membrane protein
AG-349-L17_2717179338 gene_synonym=2717179338 locus_tag=Ga0172131_11144 product=nucleoside-binding protein
AG-349-O05_2717474663 gene_synonym=2717474663 locus_tag=Ga0172133_10642 product=nucleoside ABC transporter ATP-binding protein
AG-349-O05_2717474664 gene_synonym=2717474664 locus_tag=Ga0172133_10643 product=nucleoside ABC transporter membrane protein
AG-349-O05_2717474665 gene_synonym=2717474665 locus_tag=Ga0172133_10644 product=nucleoside ABC transporter membrane protein
AG-349-O05_2717474666 gene_synonym=2717474666 locus_tag=Ga0172133_10645 product=nucleoside-binding protein
AG-359-O02_2717475615 gene_synonym=2717475615 locus_tag=Ga0172135_102103 product=nucleoside-binding protein
AG-359-O02_2717475616 gene_synonym=2717475616 locus_tag=Ga0172135_102104 product=nucleoside ABC transporter membrane protein
AG-359-O02_2717475617 gene_synonym=2717475617 locus_tag=Ga0172135_102105 product=nucleoside ABC transporter membrane protein
AG-359-O02_2717475618 gene_synonym=2717475618 locus_tag=Ga0172135_102106 product=nucleoside ABC transporter ATP-binding protein
AG-365-P18_2717181141 gene_synonym=2717181141 locus_tag=Ga0172138_1121 product=nucleoside ABC transporter ATP-binding protein
AG-365-P18_2717181142 gene_synonym=2717181142 locus_tag=Ga0172138_1122 product=nucleoside ABC transporter membrane protein
AG-365-P18_2717181143 gene_synonym=2717181143 locus_tag=Ga0172138_1123 product=nucleoside ABC transporter membrane protein
AG-365-P18_2717181144 gene_synonym=2717181144 locus_tag=Ga0172138_1124 product=nucleoside-binding protein
AG-390-A02_2717182595 gene_synonym=2717182595 locus_tag=Ga0172139_1415 product=nucleoside-binding protein
AG-390-A02_2717182596 gene_synonym=2717182596 locus_tag=Ga0172139_1416 product=nucleoside ABC transporter membrane protein
AG-390-A02_2717182597 gene_synonym=2717182597 locus_tag=Ga0172139_1417 product=nucleoside ABC transporter membrane protein
AG-390-A23_2717183246 gene_synonym=2717183246 locus_tag=Ga0172140_10626 product=nucleoside ABC transporter ATP-binding protein
AG-390-A23_2717183247 gene_synonym=2717183247 locus_tag=Ga0172140_10627 product=nucleoside ABC transporter membrane protein
AG-390-A23_2717183248 gene_synonym=2717183248 locus_tag=Ga0172140_10628 product=nucleoside ABC transporter membrane protein
AG-390-A23_2717183249 gene_synonym=2717183249 locus_tag=Ga0172140_10629 product=nucleoside-binding protein
AG-390-D18_2717478688 gene_synonym=2717478688 locus_tag=Ga0172142_10327 product=nucleoside ABC transporter ATP-binding protein
AG-390-D18_2717478689 gene_synonym=2717478689 locus_tag=Ga0172142_10328 product=nucleoside ABC transporter membrane protein
AG-390-D18_2717478690 gene_synonym=2717478690 locus_tag=Ga0172142_10329 product=nucleoside ABC transporter membrane protein
AG-390-D18_2717478691 gene_synonym=2717478691 locus_tag=Ga0172142_10330 product=nucleoside-binding protein
AG-390-L03_2717479959 gene_synonym=2717479959 locus_tag=Ga0172143_101254 product=nucleoside ABC transporter ATP-binding protein
AG-390-L03_2717479960 gene_synonym=2717479960 locus_tag=Ga0172143_101255 product=nucleoside ABC transporter membrane protein
AG-390-L03_2717479961 gene_synonym=2717479961 locus_tag=Ga0172143_101256 product=nucleoside ABC transporter membrane protein
AG-390-L03_2717479962 gene_synonym=2717479962 locus_tag=Ga0172143_101257 product=nucleoside-binding protein
AG-390-M19_2717481370 gene_synonym=2717481370 locus_tag=Ga0172144_1049 product=nucleoside ABC transporter ATP-binding protein
AG-390-M19_2717481371 gene_synonym=2717481371 locus_tag=Ga0172144_10410 product=nucleoside ABC transporter membrane protein
AG-390-M19_2717481372 gene_synonym=2717481372 locus_tag=Ga0172144_10411 product=nucleoside ABC transporter membrane protein
AG-390-M19_2717481373 gene_synonym=2717481373 locus_tag=Ga0172144_10412 product=nucleoside-binding protein
AG-404-N13_2717185531 gene_synonym=2717185531 locus_tag=Ga0172146_10535 product=nucleoside ABC transporter ATP-binding protein
AG-404-N13_2717185532 gene_synonym=2717185532 locus_tag=Ga0172146_10536 product=nucleoside ABC transporter membrane protein
AG-404-N13_2717185533 gene_synonym=2717185533 locus_tag=Ga0172146_10537 product=nucleoside ABC transporter membrane protein
AG-404-N13_2717185534 gene_synonym=2717185534 locus_tag=Ga0172146_10538 product=nucleoside-binding protein
AG-410-B18_2717486551 gene_synonym=2717486551 locus_tag=Ga0172149_1131 product=hypothetical protein
AG-410-B18_2717486552 gene_synonym=2717486552 locus_tag=Ga0172149_1132 product=nucleoside-binding protein
AG-422-D23_2717187839 gene_synonym=2717187839 locus_tag=Ga0172160_101279 product=nucleoside-binding protein
AG-422-D23_2717187840 gene_synonym=2717187840 locus_tag=Ga0172160_101280 product=nucleoside ABC transporter membrane protein
AG-422-D23_2717187841 gene_synonym=2717187841 locus_tag=Ga0172160_101281 product=nucleoside ABC transporter membrane protein
AG-422-D23_2717187842 gene_synonym=2717187842 locus_tag=Ga0172160_101282 product=nucleoside ABC transporter ATP-binding protein
AG-426-M19_2717197047 gene_synonym=2717197047 locus_tag=Ga0172170_10534 product=nucleoside ABC transporter ATP-binding protein
AG-426-M19_2717197048 gene_synonym=2717197048 locus_tag=Ga0172170_10535 product=nucleoside ABC transporter membrane protein
AG-426-M19_2717197049 gene_synonym=2717197049 locus_tag=Ga0172170_10536 product=nucleoside ABC transporter membrane protein
AG-426-M19_2717197050 gene_synonym=2717197050 locus_tag=Ga0172170_10537 product=nucleoside-binding protein
AG-439-F23_2717200994 gene_synonym=2717200994 locus_tag=Ga0172179_11149 product=nucleoside-binding protein
AG-439-F23_2717200995 gene_synonym=2717200995 locus_tag=Ga0172179_11150 product=nucleoside ABC transporter membrane protein
AG-439-F23_2717200996 gene_synonym=2717200996 locus_tag=Ga0172179_11151 product=nucleoside ABC transporter membrane protein
AG-439-F23_2717200997 gene_synonym=2717200997 locus_tag=Ga0172179_11152 product=nucleoside ABC transporter ATP-binding protein
AG-447-N21_2717203777 gene_synonym=2717203777 locus_tag=Ga0172182_10227 product=nucleoside-binding protein
AG-447-N21_2717203778 gene_synonym=2717203778 locus_tag=Ga0172182_10228 product=nucleoside ABC transporter membrane protein
AG-447-N21_2717203779 gene_synonym=2717203779 locus_tag=Ga0172182_10229 product=nucleoside ABC transporter membrane protein
AG-447-N21_2717203780 gene_synonym=2717203780 locus_tag=Ga0172182_10230 product=nucleoside ABC transporter ATP-binding protein
AG-470-G21_2717210181 gene_synonym=2717210181 locus_tag=Ga0172188_10225 product=nucleoside-binding protein
AG-470-G21_2717210182 gene_synonym=2717210182 locus_tag=Ga0172188_10226 product=nucleoside ABC transporter membrane protein
AG-470-G21_2717210183 gene_synonym=2717210183 locus_tag=Ga0172188_10227 product=nucleoside ABC transporter membrane protein
AG-470-G21_2717210184 gene_synonym=2717210184 locus_tag=Ga0172188_10228 product=nucleoside ABC transporter ATP-binding protein
GOM-A01_00835 Ribose import ATP-binding protein RbsA
GOM-A01_00836 Inner membrane ABC transporter permease protein YtfT
GOM-A01_00837 hypothetical protein
GOM-A01_00838 Purine-binding protein
GOM-A02_00343 Purine-binding protein
GOM-A02_00344 hypothetical protein
GOM-A02_00345 Inner membrane ABC transporter permease protein YtfT
GOM-A02_00346 Galactose/methyl galactoside import ATP-binding protein MglA
GOM-A03_00497 hypothetical protein
GOM-A03_00498 Inner membrane ABC transporter permease protein YtfT
GOM-A03_00499 Galactose/methyl galactoside import ATP-binding protein MglA
GOM-A03_00844 Purine-binding protein
GOM-A05_00258 Galactose/methyl galactoside import ATP-binding protein MglA
GOM-A05_00259 Inner membrane ABC transporter permease protein YtfT
GOM-A05_00616 Purine-binding protein
GOM-A05_00617 hypothetical protein
HIMB083_01081 Purine-binding protein
HIMB083_01082 hypothetical protein
HIMB083_01083 Inner membrane ABC transporter permease protein YtfT
HIMB083_01084 Ribose import ATP-binding protein RbsA
HIMB59_01213 Purine-binding protein
HIMB59_01214 hypothetical protein
HIMB59_01215 hypothetical protein
HIMB59_01216 Galactose/methyl galactoside import ATP-binding protein MglA
NAT182_00815 unannotated protein
NAT182_00816 unannotated protein
NAT182_00817 unannotated protein
NAT182_00818 unannotated protein
SP337_00505 unannotated protein
SP337_00506 unannotated protein
SP337_00507 unannotated protein
SP337_00508 unannotated protein
Purine deaminase 2
AAA795-A20_00153 cytosine/adenosine deaminase
AAA795-K18_00649 cytosine/adenosine deaminase
AAA795-O19_00768 cytosine/adenosine deaminase
AAA795-P11_00037 cytosine/adenosine deaminase
AG-319-F18_2717787146 gene_synonym=2717787146 locus_tag=Ga0172108_101107 product=tRNA(Arg) A34 adenosine deaminase TadA
AG-337-I02_2717469316 gene_synonym=2717469316 locus_tag=Ga0172122_11121 product=Cytidine and deoxycytidylate deaminase zinc-binding region
AG-349-L17_2717179334 gene_synonym=2717179334 locus_tag=Ga0172131_11140 product=tRNA(Arg) A34 adenosine deaminase TadA
AG-349-O05_2717474662 gene_synonym=2717474662 locus_tag=Ga0172133_10641 product=tRNA(Arg) A34 adenosine deaminase TadA
AG-390-A02_2717182598 gene_synonym=2717182598 locus_tag=Ga0172139_1418 product=hypothetical protein
AG-390-A23_2717183245 gene_synonym=2717183245 locus_tag=Ga0172140_10625 product=tRNA(Arg) A34 adenosine deaminase TadA
AG-390-D18_2717478687 gene_synonym=2717478687 locus_tag=Ga0172142_10326 product=tRNA(Arg) A34 adenosine deaminase TadA
AG-390-L03_2717479958 gene_synonym=2717479958 locus_tag=Ga0172143_101253 product=tRNA(Arg) A34 adenosine deaminase TadA
AG-390-M19_2717481369 gene_synonym=2717481369 locus_tag=Ga0172144_1048 product=tRNA(Arg) A34 adenosine deaminase TadA
AG-404-N13_2717185530 gene_synonym=2717185530 locus_tag=Ga0172146_10534 product=tRNA(Arg) A34 adenosine deaminase TadA
AG-422-D23_2717187843 gene_synonym=2717187843 locus_tag=Ga0172160_101283 product=tRNA(Arg) A34 adenosine deaminase TadA
AG-447-N21_2717203781 gene_synonym=2717203781 locus_tag=Ga0172182_10231 product=tRNA(Arg) A34 adenosine deaminase TadA
HIMB083_01085 tRNA-specific adenosine deaminase
SP337_00085 unannotated protein
SP486_00468 unannotated protein
Purine NCS2 permease
AAA240-E13_00599 Xanthine permease XanP
AAA288-E13_00846 Xanthine permease XanP
AAA795-A20_00151 uracil-xanthine permease
AAA795-K18_00647 uracil-xanthine permease
AAA795-O19_00766 uracil-xanthine permease
AAA795-P11_00942 uracil-xanthine permease
AG-319-F18_2717787148 gene_synonym=2717787148 locus_tag=Ga0172108_101109 product=nucleobase:cation symporter-2, NCS2 family
AG-365-D07_2717477553 gene_synonym=2717477553 locus_tag=Ga0172136_1184 product=nucleobase:cation symporter-2, NCS2 family
AG-390-A23_2717183243 gene_synonym=2717183243 locus_tag=Ga0172140_10623 product=nucleobase:cation symporter-2, NCS2 family
AG-390-D18_2717478685 gene_synonym=2717478685 locus_tag=Ga0172142_10324 product=nucleobase:cation symporter-2, NCS2 family
AG-390-L03_2717479956 gene_synonym=2717479956 locus_tag=Ga0172143_101251 product=nucleobase:cation symporter-2, NCS2 family
AG-390-M19_2717481367 gene_synonym=2717481367 locus_tag=Ga0172144_1046 product=nucleobase:cation symporter-2, NCS2 family
AG-414-E02_2717222067 gene_synonym=2717222067 locus_tag=Ga0172154_101203 product=nucleobase:cation symporter-2, NCS2 family
AG-414-J22_2717223143 gene_synonym=2717223143 locus_tag=Ga0172155_10162 product=nucleobase:cation symporter-2, NCS2 family
AG-414-M23_2717223796 gene_synonym=2717223796 locus_tag=Ga0172156_10265 product=nucleobase:cation symporter-2, NCS2 family
AG-422-D23_2717187845 gene_synonym=2717187845 locus_tag=Ga0172160_101285 product=nucleobase:cation symporter-2, NCS2 family
AG-426-G09_2717490423 gene_synonym=2717490423 locus_tag=Ga0172167_10483 product=nucleobase:cation symporter-2, NCS2 family
AG-435-N18_2717200050 gene_synonym=2717200050 locus_tag=Ga0172178_10916 product=nucleobase:cation symporter-2, NCS2 family
AG-439-F23_2717201383 gene_synonym=2717201383 locus_tag=Ga0172179_1323 product=nucleobase:cation symporter-2, NCS2 family
AG-464-B04_2717206225 gene_synonym=2717206225 locus_tag=Ga0172184_1037 product=nucleobase:cation symporter-2, NCS2 family
AG-464-P07_2717207975 gene_synonym=2717207975 locus_tag=Ga0172185_10929 product=nucleobase:cation symporter-2, NCS2 family
F4_spades_00028 Xanthine permease XanP
F4_spades_00029 Heterocyst differentiation ATP-binding protein HepA
HIMB083_01087 Uric acid transporter UacT
SP337_00084 unannotated protein
SP486_00469 unannotated protein

## Sheet: SAR11 - GeneIDs - thymidine
Pyrimidine ABC transporter
AG-337-I02_2717468327 gene_synonym=2717468327 locus_tag=Ga0172122_101110 product=nucleoside ABC transporter membrane protein
AG-337-I02_2717468328 gene_synonym=2717468328 locus_tag=Ga0172122_101111 product=nucleoside ABC transporter membrane protein
AG-337-I02_2717468329 gene_synonym=2717468329 locus_tag=Ga0172122_101112 product=nucleoside ABC transporter ATP-binding protein
AG-337-I02_2717468330 gene_synonym=2717468330 locus_tag=Ga0172122_101113 product=nucleoside-binding protein
AG-365-P18_2717180716 gene_synonym=2717180716 locus_tag=Ga0172138_10310 product=nucleoside-binding protein
AG-365-P18_2717180717 gene_synonym=2717180717 locus_tag=Ga0172138_10311 product=nucleoside ABC transporter ATP-binding protein
AG-365-P18_2717180718 gene_synonym=2717180718 locus_tag=Ga0172138_10312 product=nucleoside ABC transporter membrane protein
AG-365-P18_2717180719 gene_synonym=2717180719 locus_tag=Ga0172138_10313 product=nucleoside ABC transporter membrane protein
AG-410-B18_2717486175 gene_synonym=2717486175 locus_tag=Ga0172149_1057 product=nucleoside ABC transporter membrane protein
AG-410-B18_2717486176 gene_synonym=2717486176 locus_tag=Ga0172149_1058 product=nucleoside ABC transporter membrane protein
AG-410-B18_2717486177 gene_synonym=2717486177 locus_tag=Ga0172149_1059 product=nucleoside ABC transporter ATP-binding protein
AG-410-B18_2717486178 gene_synonym=2717486178 locus_tag=Ga0172149_10510 product=nucleoside-binding protein
SP337_00656 unannotated protein
SP337_00657 unannotated protein
SP337_00658 unannotated protein
SP337_00659 unannotated protein
SP486_00978 unannotated protein
SP486_00979 unannotated protein
SP486_00980 unannotated protein
SP486_00981 unannotated protein
Cytidine deaminase
AG-337-I02_2717468308 gene_synonym=2717468308 locus_tag=Ga0172122_10191 product=cytidine deaminase
AG-365-P18_2717180739 gene_synonym=2717180739 locus_tag=Ga0172138_10333 product=cytidine deaminase
AG-410-B18_2717486088 gene_synonym=2717486088 locus_tag=Ga0172149_10398 product=cytidine deaminase
BACL5_bin12_00142 Cytidine deaminase
BACL5-MAG-120705-bin12_00142 unannotated protein
SP337_00653 unannotated protein
SP486_00985 unannotated protein
Uracil phosphoribosyltransferase
AG-337-I02_2717468331 gene_synonym=2717468331 locus_tag=Ga0172122_101114 product=uracil phosphoribosyltransferase
AG-365-P18_2717180715 gene_synonym=2717180715 locus_tag=Ga0172138_1039 product=uracil phosphoribosyltransferase
AG-410-B18_2717486179 gene_synonym=2717486179 locus_tag=Ga0172149_10511 product=uracil phosphoribosyltransferase
SP337_00660 unannotated protein
SP486_00977 unannotated protein
Thymidine kinase
AG-337-I02_2717468404 gene_synonym=2717468404 locus_tag=Ga0172122_101187 product=thymidine kinase
AG-365-P18_2717181408 gene_synonym=2717181408 locus_tag=Ga0172138_1311 product=thymidine kinase
AG-410-B18_2717486812 gene_synonym=2717486812 locus_tag=Ga0172149_1308 product=thymidine kinase
MED1153_01034 unannotated protein
SP337_00733 unannotated protein
SP486_00413 unannotated protein

## Sheet: SAR11 - GeneIDs - urea
Urease
AG-337-G06_2717467069 gene_synonym=2717467069 locus_tag=Ga0172121_101209 product=urease accessory protein
AG-337-G06_2717467070 gene_synonym=2717467070 locus_tag=Ga0172121_101210 product=urease accessory protein
AG-337-G06_2717467071 gene_synonym=2717467071 locus_tag=Ga0172121_101211 product=urease accessory protein
AG-337-G06_2717467072 gene_synonym=2717467072 locus_tag=Ga0172121_101212 product=urease subunit alpha
AG-337-G06_2717467073 gene_synonym=2717467073 locus_tag=Ga0172121_101213 product=urease subunit beta
AG-337-G06_2717467074 gene_synonym=2717467074 locus_tag=Ga0172121_101214 product=urease subunit gamma
AG-337-G06_2717467075 gene_synonym=2717467075 locus_tag=Ga0172121_101215 product=urease accessory protein
AG-337-I02_2717468947 gene_synonym=2717468947 locus_tag=Ga0172122_10539 product=urease accessory protein
AG-337-I02_2717468948 gene_synonym=2717468948 locus_tag=Ga0172122_10540 product=urease accessory protein
AG-337-I02_2717468949 gene_synonym=2717468949 locus_tag=Ga0172122_10541 product=urease accessory protein
AG-337-I02_2717468950 gene_synonym=2717468950 locus_tag=Ga0172122_10542 product=urease subunit alpha
AG-337-I02_2717468951 gene_synonym=2717468951 locus_tag=Ga0172122_10543 product=urease subunit beta
AG-337-I02_2717468952 gene_synonym=2717468952 locus_tag=Ga0172122_10544 product=urease subunit gamma
AG-337-I02_2717468953 gene_synonym=2717468953 locus_tag=Ga0172122_10545 product=Urease accessory protein UreH
AG-349-L17_2717178361 gene_synonym=2717178361 locus_tag=Ga0172131_10172 product=urease accessory protein
AG-349-L17_2717178362 gene_synonym=2717178362 locus_tag=Ga0172131_10173 product=urease accessory protein
AG-349-L17_2717178363 gene_synonym=2717178363 locus_tag=Ga0172131_10174 product=urease accessory protein
AG-349-L17_2717178364 gene_synonym=2717178364 locus_tag=Ga0172131_10175 product=urease subunit alpha
AG-349-L17_2717178365 gene_synonym=2717178365 locus_tag=Ga0172131_10176 product=urease subunit beta/urease subunit gamma/beta
AG-349-L17_2717178366 gene_synonym=2717178366 locus_tag=Ga0172131_10177 product=urease subunit gamma
AG-349-L17_2717178367 gene_synonym=2717178367 locus_tag=Ga0172131_10178 product=urease accessory protein
AG-349-O05_2717474907 gene_synonym=2717474907 locus_tag=Ga0172133_11126 product=urease accessory protein
AG-349-O05_2717474908 gene_synonym=2717474908 locus_tag=Ga0172133_11127 product=urease accessory protein
AG-349-O05_2717474909 gene_synonym=2717474909 locus_tag=Ga0172133_11128 product=urease accessory protein
AG-349-O05_2717474910 gene_synonym=2717474910 locus_tag=Ga0172133_11129 product=urease subunit alpha
AG-349-O05_2717474911 gene_synonym=2717474911 locus_tag=Ga0172133_11130 product=urease subunit beta
AG-349-O05_2717474912 gene_synonym=2717474912 locus_tag=Ga0172133_11131 product=urease subunit gamma
AG-349-O05_2717474913 gene_synonym=2717474913 locus_tag=Ga0172133_11132 product=urease accessory protein
AG-390-A02_2717182145 gene_synonym=2717182145 locus_tag=Ga0172139_11217 product=urease accessory protein
AG-390-A02_2717182146 gene_synonym=2717182146 locus_tag=Ga0172139_11218 product=urease subunit gamma
AG-390-A02_2717182147 gene_synonym=2717182147 locus_tag=Ga0172139_11219 product=urease subunit beta
AG-390-A02_2717182148 gene_synonym=2717182148 locus_tag=Ga0172139_11220 product=urease subunit alpha
AG-390-A02_2717182149 gene_synonym=2717182149 locus_tag=Ga0172139_11221 product=urease accessory protein
AG-390-A02_2717182150 gene_synonym=2717182150 locus_tag=Ga0172139_11222 product=urease accessory protein
AG-390-A02_2717182151 gene_synonym=2717182151 locus_tag=Ga0172139_11223 product=urease accessory protein
AG-390-L03_2717479763 gene_synonym=2717479763 locus_tag=Ga0172143_10158 product=urease accessory protein
AG-390-L03_2717479764 gene_synonym=2717479764 locus_tag=Ga0172143_10159 product=urease accessory protein
AG-390-L03_2717479765 gene_synonym=2717479765 locus_tag=Ga0172143_10160 product=urease accessory protein
AG-390-L03_2717479766 gene_synonym=2717479766 locus_tag=Ga0172143_10161 product=urease subunit alpha
AG-390-L03_2717479767 gene_synonym=2717479767 locus_tag=Ga0172143_10162 product=urease subunit beta
AG-390-L03_2717479768 gene_synonym=2717479768 locus_tag=Ga0172143_10163 product=urease subunit gamma
AG-390-L03_2717479769 gene_synonym=2717479769 locus_tag=Ga0172143_10164 product=urease accessory protein
AG-390-M19_2717481828 gene_synonym=2717481828 locus_tag=Ga0172144_1192 product=urease accessory protein
AG-390-M19_2717481829 gene_synonym=2717481829 locus_tag=Ga0172144_1193 product=urease subunit gamma
AG-390-M19_2717481830 gene_synonym=2717481830 locus_tag=Ga0172144_1194 product=urease subunit beta
AG-390-M19_2717481831 gene_synonym=2717481831 locus_tag=Ga0172144_1195 product=urease subunit alpha
AG-390-M19_2717481832 gene_synonym=2717481832 locus_tag=Ga0172144_1196 product=urease accessory protein
AG-390-M19_2717481833 gene_synonym=2717481833 locus_tag=Ga0172144_1197 product=urease accessory protein
AG-390-M19_2717481834 gene_synonym=2717481834 locus_tag=Ga0172144_1198 product=urease accessory protein
AG-422-B15_2717487712 gene_synonym=2717487712 locus_tag=Ga0172158_10146 product=urease accessory protein
AG-422-B15_2717487713 gene_synonym=2717487713 locus_tag=Ga0172158_10147 product=urease subunit gamma
AG-422-B15_2717487714 gene_synonym=2717487714 locus_tag=Ga0172158_10148 product=urease subunit beta
AG-422-B15_2717487715 gene_synonym=2717487715 locus_tag=Ga0172158_10149 product=urease subunit alpha
AG-422-B15_2717487716 gene_synonym=2717487716 locus_tag=Ga0172158_10150 product=urease accessory protein
AG-422-B15_2717487717 gene_synonym=2717487717 locus_tag=Ga0172158_10151 product=urease accessory protein
AG-422-B15_2717487718 gene_synonym=2717487718 locus_tag=Ga0172158_10152 product=urease accessory protein
AG-422-D23_2717188720 gene_synonym=2717188720 locus_tag=Ga0172160_11216 product=urease accessory protein
AG-422-D23_2717188721 gene_synonym=2717188721 locus_tag=Ga0172160_11217 product=urease subunit gamma
AG-422-D23_2717188722 gene_synonym=2717188722 locus_tag=Ga0172160_11218 product=urease subunit beta
AG-422-D23_2717188723 gene_synonym=2717188723 locus_tag=Ga0172160_11219 product=urease subunit alpha
AG-422-D23_2717188724 gene_synonym=2717188724 locus_tag=Ga0172160_11220 product=urease accessory protein
AG-422-D23_2717188725 gene_synonym=2717188725 locus_tag=Ga0172160_11221 product=urease accessory protein
AG-422-D23_2717188726 gene_synonym=2717188726 locus_tag=Ga0172160_11222 product=urease accessory protein
Urea ABC transporter
AG-337-G06_2717467076 gene_synonym=2717467076 locus_tag=Ga0172121_101216 product=amino acid/amide ABC transporter substrate-binding protein, HAAT family
AG-337-G06_2717467077 gene_synonym=2717467077 locus_tag=Ga0172121_101217 product=amino acid/amide ABC transporter membrane protein 1, HAAT family
AG-337-G06_2717467078 gene_synonym=2717467078 locus_tag=Ga0172121_101218 product=amino acid/amide ABC transporter membrane protein 2, HAAT family
AG-337-G06_2717467079 gene_synonym=2717467079 locus_tag=Ga0172121_101219 product=urea transport system ATP-binding protein
AG-337-G06_2717467080 gene_synonym=2717467080 locus_tag=Ga0172121_101220 product=amino acid/amide ABC transporter ATP-binding protein 2, HAAT family
AG-337-I02_2717468954 gene_synonym=2717468954 locus_tag=Ga0172122_10546 product=amino acid/amide ABC transporter substrate-binding protein, HAAT family
AG-337-I02_2717468955 gene_synonym=2717468955 locus_tag=Ga0172122_10547 product=amino acid/amide ABC transporter membrane protein 1, HAAT family
AG-337-I02_2717468956 gene_synonym=2717468956 locus_tag=Ga0172122_10548 product=amino acid/amide ABC transporter membrane protein 2, HAAT family
AG-337-I02_2717468957 gene_synonym=2717468957 locus_tag=Ga0172122_10549 product=urea transport system ATP-binding protein
AG-337-I02_2717468958 gene_synonym=2717468958 locus_tag=Ga0172122_10550 product=amino acid/amide ABC transporter ATP-binding protein 2, HAAT family

## Sheet: SAR86 - statistics
Bin Id	Genome completeness (%)		thymidine kinase	thymidine CNT transporter
AG-339-G14	63.46		0	0
AG-390-O18	81.54		0	0
AG-422-E19	79.82		0	0
AG-422-P16	46.2		0	0
AG-447-A08	77.56		1	1
AG-390-O03	63.12		1	1
AG-410-J19	67.3		1	1
REDSEA-S45_B6	75.71		1	1
REDSEA-S09_B4	81.69		1	1
REDSEA-S08_B3	72.94		1	1
REDSEA-S21_B7	74.08		0	0
AG-359-O04	64.32		1	1
AG-422-P06	50.18		1	1
TMED112	72.83		1	1
AG-349-I13	69.13		1	1
AAA076-P13	76.9		1	1
AAA168-I18	65.1		1	1
AAA168-P09	81.11		1	0
SAR86A	79.57		1	1
TMED226	54.68		1	0
AG-422-O05	81.96		1	1
AG-422-D17	46.47		1	1
SAR86E	79.49		0	1
AG-313-N18	66.74		1	0
AG-313-D11	60.45		1	1
AG-313-D15	64.64		1	0
UBA4577	64.79		1	1
UBA7420	70.64		1	1
BACL1-MAG-120813-bin36	75.22		1	1
UBA2545	77.37		1	0
BACL1-MAG-121001-bin56	70.25		1	1
BACL2-MAG-120507-bin14	79.94		1	0
UBA3021	71.47		1	1
BACL1-MAG-120820-bin45	81.22		1	1
UBA3113	74.56		1	1
BACL1-MAG-121022-bin58	79.8		1	1
BACL1-MAG-121015-bin70	79.8		1	1
BACL1-MAG-121105-bin34	76.9		0	1
UBA3020	73.09		1	1
UBA3014	74.42		1	1
BACL1-MAG-121128-bin56	80.37		1	1
UBA3005	71.05		1	1
UBA3414	72.2		1	1
UBA4015	70.58		1	1
BACL1-MAG-120828-bin5	71.56		1	0
BACL2-MAG-120920-bin57	56.17		1	0
BACL1-MAG-121004-bin11	61.84		0	1
BACL1-MAG-120619-bin26	76.57		0	0
UBA3416	70.35		1	1
UBA5662	71.61		1	1
UBA2536	66.15		1	0
BACL1-MAG-120823-bin87	80.18		0	1
UBA3412	68.71		0	0
BACL1-MAG-120924-bin88	75.96		1	0
UBA3413	78.63		1	1
UBA5664	71.61		1	1
	AVG completeness		Count
	71.25		45	39
			Frequency (%)
			80.3571	69.6429
			AVG frequency (%) thymidine usage genes
			75

## Sheet: SAR86 - GeneIDs - pyrimidine
Thymidine kinase
AG-410-J19_00258 Thymidine kinase
AG-447-A08_01427 Thymidine kinase
AG-390-O03_00812 Thymidine kinase
REDSEA-S45_B6_01510 unannotated protein
REDSEA-S09_B4_01108 unannotated protein
REDSEA-S08_B3_00699 unannotated protein
AG-422-O05_01043 Thymidine kinase
AG-422-D17_00171 Thymidine kinase
AAA076-P13_00162 unannotated protein
UBA4015_00673 Thymidine kinase
UBA3416_00863 Thymidine kinase
UBA3414_00898 Thymidine kinase
UBA3113_00520 Thymidine kinase
UBA3021_00090 Thymidine kinase
UBA3020_00029 Thymidine kinase
UBA3014_01278 Thymidine kinase
UBA3005_00880 Thymidine kinase
BACL2-MAG-120920-bin57_00526 unannotated protein
BACL2-MAG-120507-bin14_01112 unannotated protein
BACL1-MAG-121128-bin56_01280 unannotated protein
BACL1-MAG-121022-bin58_01008 unannotated protein
BACL1-MAG-121015-bin70_01008 unannotated protein
BACL1-MAG-121001-bin56_00977 unannotated protein
BACL1-MAG-120924-bin88_00933 unannotated protein
BACL1-MAG-120828-bin5_00847 unannotated protein
BACL1-MAG-120820-bin45_01028 unannotated protein
BACL1-MAG-120813-bin36_00909 unannotated protein
UBA5662_00012 Thymidine kinase
UBA2536_00092 Thymidine kinase
TMED226_00478 unannotated protein
AG-313-D11_00467 Thymidine kinase
AG-313-D15_01162 Thymidine kinase
SAR86A_00579 unannotated protein
TMED112_00356 unannotated protein
UBA7420_00251 Thymidine kinase
UBA4577_00672 Thymidine kinase
AG-313-N18_00860 Thymidine kinase
AAA168-P09_00503 unannotated protein
AAA168-I18_00638 unannotated protein
AG-422-P06_00602 Thymidine kinase
AG-359-O04_00353 Thymidine kinase
AG-349-I13_00484 Thymidine kinase
UBA3413_00235 Thymidine kinase
UBA2545_01237 Thymidine kinase
UBA5664_00239 thymidine kinase
Concentrative nucleoside transporter
AG-390-O03_00813 Putative nucleoside permease NupX
AG-447-A08_01426 Putative nucleoside permease NupX
AG-410-J19_00257 Putative nucleoside permease NupX
REDSEA-S45_B6_01509 unannotated protein
REDSEA-S09_B4_01107 unannotated protein
REDSEA-S08_B3_00700 unannotated protein
AG-313-D11_00395 Putative nucleoside permease NupX
UBA5664_00610 Putative nucleoside permease NupX
UBA5662_00740 Putative nucleoside permease NupX
UBA4015_00851 Putative nucleoside permease NupX
UBA3413_00106 Putative nucleoside permease NupX
UBA3113_00619 Putative nucleoside permease NupX
UBA3020_01258 Putative nucleoside permease NupX
BACL1-MAG-121022-bin58_01240 unannotated protein
BACL1-MAG-121015-bin70_01240 unannotated protein
UBA3021_00795 Putative nucleoside permease NupX
AG-422-D17_00863 Putative nucleoside permease NupX
AG-422-O05_01214 Putative nucleoside permease NupX
UBA7420_00934 Putative nucleoside permease NupX
UBA4577_00979 Putative nucleoside permease NupX
UBA3416_00841 Putative nucleoside permease NupX
SAR86A_00397 unannotated protein
SAR86E_00075 unannotated protein
AAA076-P13_00097 unannotated protein
AAA168-P09_00688 unannotated protein
BACL1-MAG-121004-bin11_00965 unannotated protein
AG-359-O04_00354 Putative pseudouridine transporter
TMED112_00355 unannotated protein
AG-422-P06_00601 Putative nucleoside permease NupX
AG-349-I13_00483 Putative nucleoside permease NupX
UBA3005_00478 Putative nucleoside permease NupX
UBA3414_01181 Putative nucleoside permease NupX
UBA3014_00608 Putative nucleoside permease NupX
BACL1-MAG-121128-bin56_01312 unannotated protein
BACL1-MAG-121001-bin56_01140 unannotated protein
BACL1-MAG-121105-bin34_01158 unannotated protein
BACL1-MAG-120823-bin87_01189 unannotated protein
BACL1-MAG-120820-bin45_01074 unannotated protein
BACL1-MAG-120820-bin45_01073 unannotated protein
BACL1-MAG-120813-bin36_01103 unannotated protein

## Sheet: SAR116 - statistics
Bin Id	Genome completeness (%)		purine ABC transporter	purine ABC transporter	Xanthine dehydrogenase Mo-subunit	xanthine dehydrogenase FAD-subunit	xanthine dehydrogenase accessory protein	purine NCS2 transporter	purine deaminase	urate oxidase	5-hydroxyisourate lyase	OHCU decarboxylase	allantoin racemase	allantoinase	allantoicase	ureidoglycine amidohydrolase	ureidoglycolate lyase	purine TRAP transporter	purine DMT transporter	purine/pyrimidine phosphoribosyltransferase	cytidine deaminase	thymidine kinase	pyrimidine ABC transporter	urease	urea ABC transporter
AG-355-O21	79.22		0	0	0	0	0	0	0	0	0	0	0	0	0	0	1	0	0	0	1	0	0	1	1
AG-447-C21	75.34		0	0	0	0	0	0	0	0	0	0	0	0	0	0	1	0	0	0	0	0	0	0	0
AG-447-K02	66.95		1	0	0	0	0	0	0	0	0	0	1	0	0	0	1	0	0	1	0	0	0	1	1
AG-313-A07	69.76		0	0	0	0	0	0	0	0	0	0	0	0	0	0	1	0	0	0	0	0	0	1	1
CPC30	88.4		0	0	1	1	0	0	0	0	0	0	0	1	1	0	0	0	1	1	1	1	1	1	0
AG-426-A06	54.67		0	0	0	0	0	0	0	0	0	0	0	0	0	0	0	0	0	0	0	0	0	1	1
TMED54	86.57		1	0	0	0	0	0	0	1	1	1	1	0	0	0	1	0	0	1	0	0	0	1	1
MED585	86.57		1	1	1	1	0	0	0	1	1	1	1	0	0	0	1	0	0	1	0	0	0	1	1
AG-426-I14	76.83		1	0	1	1	0	1	1	1	1	1	1	1	1	0	1	0	0	1	0	0	0	1	0
AG-426-B08	49.9		1	0	1	1	0	1	1	1	1	1	1	1	1	0	1	0	0	1	0	0	0	1	0
NAT72	90.79		1	0	0	1	0	1	1	1	1	1	0	1	0	0	0	0	0	0	0	0	0	0	0
MED662	62.16		0	0	0	0	0	0	0	0	1	1	1	0	0	0	0	0	0	0	0	0	0	0	0
AG-321-K23	75.79		0	0	1	1	0	1	1	1	1	1	1	1	1	0	1	0	0	0	0	0	0	1	0
AAA015-N04	58.45		1	1	0	1	0	0	1	0	0	0	1	0	0	0	1	0	0	1	0	0	0	1	0
AAA536-K22	79.39		1	1	1	1	0	1	1	1	1	1	1	1	1	0	0	0	0	1	0	0	0	1	1
AG-325-F22	59.55		1	0	1	1	0	0	1	0	1	1	1	1	1	0	0	0	0	1	0	0	0	1	0
AAA536-G10	76.69		1	1	1	1	0	0	1	1	1	1	1	1	1	0	0	0	0	1	0	0	0	1	1
AG-390-L20	88.85		1	1	1	1	0	0	1	0	0	0	1	1	1	0	0	0	0	1	0	0	0	1	1
AG-337-N21	80.07		1	0	1	1	0	0	1	1	1	1	1	1	1	0	1	0	0	1	0	0	0	1	1
AG-321-A13	56.32		1	0	1	1	0	0	1	0	0	0	1	1	1	0	0	0	0	1	0	0	0	0	0
AG-335-N04	57.49		1	1	0	0	0	0	0	0	0	0	1	0	0	0	0	0	0	1	0	0	0	0	0
AG-335-B03	55.41		1	0	1	1	0	0	1	1	1	1	1	1	1	0	1	0	0	1	0	0	0	0	0
TMED52	85.16		0	0	1	1	1	0	1	1	1	0	0	0	0	0	0	0	0	1	1	1	1	1	0
MED595	84.83		0	1	1	1	1	1	1	1	1	1	0	1	0	1	1	0	0	1	1	1	1	1	0
UBA1271	85.36		0	0	0	0	0	0	0	0	0	0	0	0	0	0	0	0	0	0	0	0	0	1	1
UBA6962	84.01		0	0	0	0	0	0	0	0	0	0	0	0	0	0	0	0	0	0	0	0	0	1	1
UBA1172	86.42		0	0	0	0	0	0	0	0	0	0	0	0	0	0	0	0	0	0	0	0	0	1	1
TMED183	64.86		0	0	0	0	0	0	0	0	0	0	0	0	0	0	0	0	0	0	0	0	0	1	1
MED717	86.49		0	0	0	0	0	0	0	0	0	0	0	0	0	0	0	0	0	0	0	0	0	1	1
UBA685	79.78		0	0	1	1	1	1	1	1	1	1	0	1	0	1	1	0	0	0	1	0	1	0	0
MED325	68.58		0	0	0	0	0	1	0	0	0	0	0	0	0	0	0	0	0	1	1	1	1	0	1
UBA5951	73.46		0	1	1	1	1	0	1	1	1	1	0	1	0	1	1	0	0	1	1	1	1	1	1
UBA5956	70.15		0	1	0	1	1	0	1	0	0	1	0	1	0	1	0	0	0	1	1	1	1	1	1
HIMB100	99.32		0	1	1	1	1	0	1	1	1	1	0	1	0	1	1	0	0	1	1	1	1	1	0
SP233	44.59		1	0	0	1	1	0	1	1	1	1	1	1	0	1	1	0	0	1	0	0	0	1	0
UBA2954	80.31		0	0	1	1	1	1	0	0	1	1	0	1	0	0	1	0	0	1	1	1	1	0	0
TMED213	55.57		1	1	0	1	1	0	1	1	1	1	0	1	0	1	1	0	0	1	1	1	1	1	0
MED880	75.17		1	1	0	1	1	0	1	1	1	1	0	1	0	1	1	0	0	1	1	1	1	1	0
UBA4588	92.29		0	0	0	0	0	0	0	0	0	0	0	0	0	0	0	0	0	1	1	0	1	1	1
UBA3447	88.15		0	0	0	0	0	0	0	0	0	0	0	0	0	0	0	0	0	1	1	1	1	1	1
UBA2041	76.26		0	0	0	0	0	0	0	0	0	0	0	0	0	0	0	0	0	1	0	0	1	1	1
UBA3437	92.55		0	0	0	0	0	0	0	0	0	0	0	0	0	0	0	0	0	1	1	0	1	1	1
UBA4436	94.25		0	0	0	0	0	0	0	0	0	0	0	0	0	0	0	0	0	1	1	0	1	1	1
SAT158	66.78		0	0	0	0	0	0	0	0	0	0	0	0	0	0	0	0	0	0	1	0	0	1	0
IMCC1322	99.32		0	0	1	1	1	1	1	1	1	1	0	1	1	0	1	1	1	1	1	1	1	1	0
UBA3439	78.84		0	0	0	0	0	1	0	0	0	1	0	1	0	1	1	0	1	0	0	0	0	0	0
CPC325	60.78		0	0	1	1	1	1	1	0	1	1	0	0	0	1	0	0	0	0	0	0	0	1	0
AG-325-I21	77.23		1	1	0	1	1	0	1	1	0	0	0	1	0	1	1	0	1	1	0	0	0	1	1
AG-447-A06	73.54		0	0	1	1	1	1	1	1	1	1	0	1	0	1	1	0	1	1	0	0	0	1	0
CPC65	56.07		0	0	1	1	1	1	0	1	1	1	0	1	0	1	1	1	1	0	0	0	0	0	0
CPC56	58.6		0	0	1	1	1	0	0	0	1	1	0	0	0	0	0	0	1	1	1	1	1	1	0
UBA1509	72.25		0	0	0	0	0	1	1	0	1	1	0	1	0	0	0	0	1	1	1	1	1	1	0
ARS84	70.27		0	0	0	1	1	0	1	1	0	0	0	1	0	0	1	1	1	1	1	1	1	1	0
MED1008	71.79		1	1	1	1	1	0	1	1	1	1	0	1	0	1	1	1	1	1	1	1	1	0	0
TMED176	60.64		0	1	0	0	0	0	0	0	0	0	0	0	0	1	0	0	0	1	1	1	1	0	0
REDSEA-S02_B12	70.61		0	0	1	0	0	0	0	0	0	1	0	0	0	1	0	0	0	1	1	1	1	1	0
RS422	93.58		0	0	0	0	0	0	0	0	0	0	0	0	0	1	0	0	0	1	1	1	1	1	0
EAC653	79.48		0	0	0	0	0	0	0	0	0	0	0	0	0	1	0	0	0	1	1	1	1	0	0
REDSEA-S10_B10N8	76.57		0	0	0	0	0	0	0	0	0	0	0	0	0	1	0	0	0	1	1	1	1	1	0
ARS77	67.9		0	0	1	0	1	0	0	0	1	1	0	0	0	0	0	0	0	1	1	1	1	1	0
	AVG completeness		Count
	74.6163		20	15	26	32	19	15	28	24	29	31	17	29	12	19	27	4	10	43	28	22	27	46	24
			Frequency (%)
			33.3333	25	43.3333	53.3333	31.6667	25	46.6667	40	48.3333	51.6667	28.3333	48.3333	20	31.6667	45	6.66667	16.6667	71.6667	46.6667	36.6667	45	76.6667	40
					AVG frequency (%) purine catabolism genes																AVG frequency (%) thymidine usage genes
					48.5714																42.7778

## Sheet: SAR116 - GeneIDs - purine
Purine ABC transporter
AAA015-N04_01237 unannotated protein
AAA015-N04_01238 unannotated protein
AAA536-G10_01104 unannotated protein
AAA536-G10_01105 unannotated protein
AAA536-G10_01106 unannotated protein
AAA536-G10_01107 unannotated protein
AAA536-K22_01218 unannotated protein
AAA536-K22_01219 unannotated protein
AAA536-K22_01220 unannotated protein
AAA536-K22_01221 unannotated protein
AG-321-A13_2717448989 gene_synonym=2717448989 locus_tag=Ga0172091_10231 product=putative spermidine/putrescine transport system substrate-binding protein
AG-321-A13_2717448990 gene_synonym=2717448990 locus_tag=Ga0172091_10232 product=putative spermidine/putrescine transport system permease protein
AG-321-A13_2717448991 gene_synonym=2717448991 locus_tag=Ga0172091_10233 product=putative spermidine/putrescine transport system permease protein
AG-325-F22_2717761776 gene_synonym=2717761776 locus_tag=Ga0172093_10727 product=putative spermidine/putrescine transport system ATP-binding protein
AG-325-F22_2717761777 gene_synonym=2717761777 locus_tag=Ga0172093_10728 product=putative spermidine/putrescine transport system substrate-binding protein
AG-325-F22_2717761778 gene_synonym=2717761778 locus_tag=Ga0172093_10729 product=putative spermidine/putrescine transport system permease protein
AG-325-F22_2717761779 gene_synonym=2717761779 locus_tag=Ga0172093_10730 product=putative spermidine/putrescine transport system permease protein
AG-325-I21_2717763911 gene_synonym=2717763911 locus_tag=Ga0172094_101538 product=putative spermidine/putrescine transport system ATP-binding protein
AG-325-I21_2717763912 gene_synonym=2717763912 locus_tag=Ga0172094_101539 product=putative spermidine/putrescine transport system substrate-binding protein
AG-325-I21_2717763913 gene_synonym=2717763913 locus_tag=Ga0172094_101540 product=putative spermidine/putrescine transport system permease protein
AG-325-I21_2717763914 gene_synonym=2717763914 locus_tag=Ga0172094_101541 product=hypothetical protein
AG-335-B03_2717766983 gene_synonym=2717766983 locus_tag=Ga0172096_10546 product=putative spermidine/putrescine transport system permease protein
AG-335-B03_2717766984 gene_synonym=2717766984 locus_tag=Ga0172096_10547 product=putative spermidine/putrescine transport system permease protein
AG-335-B03_2717766985 gene_synonym=2717766985 locus_tag=Ga0172096_10548 product=putative spermidine/putrescine transport system substrate-binding protein
AG-335-B03_2717766986 gene_synonym=2717766986 locus_tag=Ga0172096_10549 product=putative spermidine/putrescine transport system ATP-binding protein
AG-335-N04_2717769482 gene_synonym=2717769482 locus_tag=Ga0172097_1824 product=Binding-protein-dependent transport system inner membrane component
AG-337-N21_2717769869 gene_synonym=2717769869 locus_tag=Ga0172098_10229 product=putative spermidine/putrescine transport system permease protein
AG-337-N21_2717769870 gene_synonym=2717769870 locus_tag=Ga0172098_10230 product=putative spermidine/putrescine transport system permease protein
AG-337-N21_2717769871 gene_synonym=2717769871 locus_tag=Ga0172098_10231 product=putative spermidine/putrescine transport system substrate-binding protein
AG-337-N21_2717769872 gene_synonym=2717769872 locus_tag=Ga0172098_10232 product=putative spermidine/putrescine transport system ATP-binding protein
AG-390-L20_2717773906 gene_synonym=2717773906 locus_tag=Ga0172100_1197 product=putative spermidine/putrescine transport system ATP-binding protein
AG-390-L20_2717773907 gene_synonym=2717773907 locus_tag=Ga0172100_1198 product=putative spermidine/putrescine transport system substrate-binding protein
AG-390-L20_2717773908 gene_synonym=2717773908 locus_tag=Ga0172100_1199 product=putative spermidine/putrescine transport system permease protein
AG-390-L20_2717773909 gene_synonym=2717773909 locus_tag=Ga0172100_11910 product=putative spermidine/putrescine transport system permease protein
AG-426-B08_2717775799 gene_synonym=2717775799 locus_tag=Ga0172102_10320 product=putative spermidine/putrescine transport system ATP-binding protein
AG-426-B08_2717775800 gene_synonym=2717775800 locus_tag=Ga0172102_10321 product=putative spermidine/putrescine transport system substrate-binding protein
AG-426-B08_2717775801 gene_synonym=2717775801 locus_tag=Ga0172102_10322 product=putative spermidine/putrescine transport system permease protein
AG-426-B08_2717775802 gene_synonym=2717775802 locus_tag=Ga0172102_10323 product=putative spermidine/putrescine transport system permease protein
AG-426-I14_2717777484 gene_synonym=2717777484 locus_tag=Ga0172103_10416 product=putative spermidine/putrescine transport system permease protein
AG-426-I14_2717777485 gene_synonym=2717777485 locus_tag=Ga0172103_10417 product=putative spermidine/putrescine transport system permease protein
AG-426-I14_2717777486 gene_synonym=2717777486 locus_tag=Ga0172103_10418 product=putative spermidine/putrescine transport system substrate-binding protein
AG-426-I14_2717777487 gene_synonym=2717777487 locus_tag=Ga0172103_10419 product=putative spermidine/putrescine transport system ATP-binding protein
AG-447-K02_01025 Spermidine/putrescine import ATP-binding protein PotA
AG-447-K02_01026 hypothetical protein
AG-447-K02_01027 Putrescine transport system permease protein PotH
AG-447-K02_01028 Inner membrane ABC transporter permease protein YdcV
MAJ14834.1 Fe3+/spermidine/putrescine ABC transporter ATP-binding protein [SAR116 cluster bacterium]
MAJ14835.1 ABC transporter substrate-binding protein [SAR116 cluster bacterium]
MAJ14836.1 ABC transporter permease [SAR116 cluster bacterium]
MAJ14837.1 ABC transporter permease [SAR116 cluster bacterium]
MAK17956.1 Fe3+/spermidine/putrescine ABC transporter ATP-binding protein [SAR116 cluster bacterium]
MAK17957.1 ABC transporter substrate-binding protein [SAR116 cluster bacterium]
MAK17958.1 ABC transporter permease [SAR116 cluster bacterium]
MAK17959.1 ABC transporter permease [SAR116 cluster bacterium]
MAQ08104.1 Fe3+/spermidine/putrescine ABC transporter ATP-binding protein [SAR116 cluster bacterium]
MAQ08105.1 ABC transporter substrate-binding protein [SAR116 cluster bacterium]
MAQ08106.1 ABC transporter permease [SAR116 cluster bacterium]
MAQ08107.1 ABC transporter permease, partial [SAR116 cluster bacterium]
MAU78239.1 Fe3+/spermidine/putrescine ABC transporter ATP-binding protein [SAR116 cluster bacterium]
MAU78240.1 ABC transporter substrate-binding protein [SAR116 cluster bacterium]
MAU78241.1 ABC transporter permease [SAR116 cluster bacterium]
MAU78242.1 ABC transporter permease, partial [SAR116 cluster bacterium]
MBL54986.1 ABC transporter permease [SAR116 cluster bacterium]
MBL54987.1 ABC transporter permease [SAR116 cluster bacterium]
OUW71079.1 Fe3+/spermidine/putrescine ABC transporter ATP-binding protein [Candidatus Puniceispirillum sp. TMED213]
OUW71080.1 ABC transporter substrate-binding protein [Candidatus Puniceispirillum sp. TMED213]
OUW71081.1 ABC transporter permease, partial [Candidatus Puniceispirillum sp. TMED213]
OUW71083.1 ABC transporter permease [Candidatus Puniceispirillum sp. TMED213]
TMED54_01799 unannotated protein
TMED54_01800 unannotated protein
TMED54_01801 unannotated protein
TMED54_01802 unannotated protein
Purine ABC transporter
AAA015-N04_00596 unannotated protein
AAA015-N04_00597 unannotated protein
AAA015-N04_00598 unannotated protein
AAA536-G10_01908 unannotated protein
AAA536-G10_02093 unannotated protein
AAA536-G10_02094 unannotated protein
AAA536-K22_01436 unannotated protein
AAA536-K22_01437 unannotated protein
AAA536-K22_01438 unannotated protein
AG-325-I21_2717764747 gene_synonym=2717764747 locus_tag=Ga0172094_10527 product=NitT/TauT family transport system substrate-binding protein
AG-325-I21_2717764748 gene_synonym=2717764748 locus_tag=Ga0172094_10528 product=NitT/TauT family transport system ATP-binding protein
AG-325-I21_2717764749 gene_synonym=2717764749 locus_tag=Ga0172094_10529 product=NitT/TauT family transport system permease protein
AG-325-I21_2717765146 gene_synonym=2717765146 locus_tag=Ga0172094_11044 product=NitT/TauT family transport system substrate-binding protein
AG-335-N04_2717768714 gene_synonym=2717768714 locus_tag=Ga0172097_11514 product=NitT/TauT family transport system permease protein
AG-335-N04_2717768715 gene_synonym=2717768715 locus_tag=Ga0172097_11515 product=NitT/TauT family transport system ATP-binding protein
AG-335-N04_2717768716 gene_synonym=2717768716 locus_tag=Ga0172097_11516 product=NitT/TauT family transport system substrate-binding protein
AG-390-L20_2717774020 gene_synonym=2717774020 locus_tag=Ga0172100_1262 product=NitT/TauT family transport system permease protein
AG-390-L20_2717774021 gene_synonym=2717774021 locus_tag=Ga0172100_1263 product=NitT/TauT family transport system ATP-binding protein
AG-390-L20_2717774022 gene_synonym=2717774022 locus_tag=Ga0172100_1264 product=NitT/TauT family transport system substrate-binding protein
EHI48541.1 ABC-type nitrate/sulfonate/bicarbonate transport system, periplasmic component [SAR116 cluster alpha proteobacterium HIMB100]
EHI48542.1 ABC-type nitrate/sulfonate/bicarbonate transport system, ATPase component [SAR116 cluster alpha proteobacterium HIMB100]
EHI48543.1 ABC-type nitrate/sulfonate/bicarbonate transport system, permease component [SAR116 cluster alpha proteobacterium HIMB100]
MAJ14313.1 ABC transporter permease [SAR116 cluster bacterium]
MAJ14314.1 nitrate ABC transporter ATP-binding protein [SAR116 cluster bacterium]
MAJ14315.1 ABC transporter substrate-binding protein [SAR116 cluster bacterium]
MAK17390.1 ABC transporter substrate-binding protein [SAR116 cluster bacterium]
MAK17391.1 nitrate/sulfonate/bicarbonate ABC transporter ATP-binding protein [SAR116 cluster bacterium]
MAK17392.1 ABC transporter permease [SAR116 cluster bacterium]
MAU78143.1 ABC transporter substrate-binding protein [SAR116 cluster bacterium]
MAU78144.1 nitrate/sulfonate/bicarbonate ABC transporter ATP-binding protein [SAR116 cluster bacterium]
MAU78145.1 ABC transporter permease [SAR116 cluster bacterium]
OUW35852.1 ABC transporter substrate-binding protein [Candidatus Puniceispirillum sp. TMED176]
OUW35853.1 nitrate/sulfonate/bicarbonate ABC transporter ATP-binding protein [Candidatus Puniceispirillum sp. TMED176]
OUW35854.1 ABC transporter permease [Candidatus Puniceispirillum sp. TMED176]
OUW71206.1 ABC transporter substrate-binding protein [Candidatus Puniceispirillum sp. TMED213]
OUW71207.1 nitrate/sulfonate/bicarbonate ABC transporter ATP-binding protein [Candidatus Puniceispirillum sp. TMED213]
OUW71208.1 ABC transporter permease [Candidatus Puniceispirillum sp. TMED213]
UBA5951_00710 Riboflavin-binding protein RibY
UBA5951_00711 Bicarbonate transport ATP-binding protein CmpD
UBA5951_00712 Riboflavin transport system permease protein RibX
UBA5956_01204 Riboflavin-binding protein RibY
UBA5956_01205 Bicarbonate transport ATP-binding protein CmpD
UBA5956_01206 hypothetical protein
XDH_FAD
AAA536-G10_01103 unannotated protein
AAA536-K22_01217 unannotated protein
ADE39623.1 xanthine dehydrogenase, xdhA [Candidatus Puniceispirillum marinum IMCC1322]
AG-321-A13_2717449261 gene_synonym=2717449261 locus_tag=Ga0172091_10466 product=xanthine dehydrogenase small subunit
AG-321-K23_2717450549 gene_synonym=2717450549 locus_tag=Ga0172092_11418 product=xanthine dehydrogenase small subunit
AG-325-F22_2717761775 gene_synonym=2717761775 locus_tag=Ga0172093_10726 product=xanthine dehydrogenase small subunit
AG-335-B03_2717766987 gene_synonym=2717766987 locus_tag=Ga0172096_10550 product=xanthine dehydrogenase small subunit
AG-337-N21_2717769873 gene_synonym=2717769873 locus_tag=Ga0172098_10233 product=xanthine dehydrogenase small subunit
AG-390-L20_2717773905 gene_synonym=2717773905 locus_tag=Ga0172100_1196 product=xanthine dehydrogenase small subunit
AG-426-B08_2717775792 gene_synonym=2717775792 locus_tag=Ga0172102_10313 product=xanthine dehydrogenase small subunit
AG-426-I14_2717777494 gene_synonym=2717777494 locus_tag=Ga0172103_10426 product=xanthine dehydrogenase small subunit
AG-447-A06_2717780176 gene_synonym=2717780176 locus_tag=Ga0172104_10944 product=xanthine dehydrogenase small subunit
EHI48546.1 xanthine dehydrogenase, small subunit [SAR116 cluster alpha proteobacterium HIMB100]
MAB04006.1 xanthine dehydrogenase small subunit [Candidatus Puniceispirillum sp.]
MAB18046.1 xanthine dehydrogenase small subunit [SAR116 cluster bacterium]
MAC07016.1 xanthine dehydrogenase small subunit [SAR116 cluster bacterium]
MAC61737.1 hypothetical protein CMN37_07595 [SAR116 cluster bacterium]
MAE11861.1 xanthine dehydrogenase small subunit [SAR116 cluster bacterium]
MAJ14312.1 hypothetical protein CMN44_04995 [SAR116 cluster bacterium]
MAJ35182.1 xanthine dehydrogenase small subunit [SAR116 cluster bacterium]
MAK17138.1 xanthine dehydrogenase small subunit [SAR116 cluster bacterium]
OUU49810.1 xanthine dehydrogenase small subunit [Candidatus Puniceispirillum sp. TMED52]
REDSEA-S02_B12_00163 unannotated protein
UBA2954_00086 putative xanthine dehydrogenase subunit E
UBA5951_00235 Nicotinate dehydrogenase FAD-subunit
UBA685_00378 Carbon monoxide dehydrogenase small chain
XDH_Mo
AAA015-N04_01252 unannotated protein
AAA536-G10_01102 unannotated protein
AAA536-K22_01216 unannotated protein
ADE39622.1 xanthine dehydrogenase, B subunit [Candidatus Puniceispirillum marinum IMCC1322]
AG-321-A13_2717449260 gene_synonym=2717449260 locus_tag=Ga0172091_10465 product=xanthine dehydrogenase, molybdenum binding subunit apoprotein
AG-321-K23_2717450550 gene_synonym=2717450550 locus_tag=Ga0172092_11419 product=xanthine dehydrogenase, molybdenum binding subunit apoprotein
AG-325-F22_2717761774 gene_synonym=2717761774 locus_tag=Ga0172093_10725 product=xanthine dehydrogenase, molybdenum binding subunit apoprotein
AG-325-I21_2717764741 gene_synonym=2717764741 locus_tag=Ga0172094_10521 product=xanthine dehydrogenase, molybdenum binding subunit apoprotein
AG-335-B03_2717766988 gene_synonym=2717766988 locus_tag=Ga0172096_10551 product=xanthine dehydrogenase, molybdenum binding subunit apoprotein
AG-337-N21_2717769874 gene_synonym=2717769874 locus_tag=Ga0172098_10234 product=xanthine dehydrogenase, molybdenum binding subunit apoprotein
AG-390-L20_2717773904 gene_synonym=2717773904 locus_tag=Ga0172100_1195 product=xanthine dehydrogenase, molybdenum binding subunit apoprotein
AG-426-B08_2717775793 gene_synonym=2717775793 locus_tag=Ga0172102_10314 product=xanthine dehydrogenase, molybdenum binding subunit apoprotein
AG-426-I14_2717777493 gene_synonym=2717777493 locus_tag=Ga0172103_10425 product=xanthine dehydrogenase, molybdenum binding subunit apoprotein
AG-447-A06_2717780175 gene_synonym=2717780175 locus_tag=Ga0172104_10943 product=xanthine dehydrogenase, molybdenum binding subunit apoprotein
EHI48545.1 xanthine dehydrogenase, molybdopterin binding subunit [SAR116 cluster alpha proteobacterium HIMB100]
MAB04005.1 xanthine dehydrogenase molybdopterin binding subunit [Candidatus Puniceispirillum sp.]
MAB18045.1 xanthine dehydrogenase molybdopterin binding subunit [SAR116 cluster bacterium]
MAC07017.1 xanthine dehydrogenase molybdopterin binding subunit [SAR116 cluster bacterium]
MAC61736.1 xanthine dehydrogenase molybdopterin binding subunit [SAR116 cluster bacterium]
MAE49080.1 xanthine dehydrogenase molybdopterin binding subunit [SAR116 cluster bacterium]
MAJ14311.1 xanthine dehydrogenase molybdopterin binding subunit [SAR116 cluster bacterium]
MAJ35183.1 xanthine dehydrogenase molybdopterin binding subunit [SAR116 cluster bacterium]
MAK17139.1 xanthine dehydrogenase molybdopterin binding subunit [SAR116 cluster bacterium]
MAQ08099.1 xanthine dehydrogenase molybdopterin binding subunit [SAR116 cluster bacterium]
MAU78147.1 xanthine dehydrogenase molybdopterin binding subunit, partial [SAR116 cluster bacterium]
MBL54873.1 xanthine dehydrogenase molybdopterin binding subunit [SAR116 cluster bacterium]
OUU49811.1 xanthine dehydrogenase molybdopterin binding subunit [Candidatus Puniceispirillum sp. TMED52]
OUW71210.1 xanthine dehydrogenase molybdopterin binding subunit, partial [Candidatus Puniceispirillum sp. TMED213]
UBA2954_00085 putative xanthine dehydrogenase subunit D
UBA5951_00233 Nicotinate dehydrogenase medium molybdopterin subunit
UBA5956_00941 Nicotinate dehydrogenase medium molybdopterin subunit
UBA685_00377 Putative xanthine dehydrogenase molybdenum-binding subunit XdhA
XDHc accessory protein
ADE39621.1 protein of unknown function DUF182 [Candidatus Puniceispirillum marinum IMCC1322]
AG-325-I21_2717764742 gene_synonym=2717764742 locus_tag=Ga0172094_10522 product=molybdenum cofactor sulfurylase
AG-447-A06_2717780174 gene_synonym=2717780174 locus_tag=Ga0172104_10942 product=molybdenum cofactor sulfurylase
EHI48544.1 xanthine dehydrogenase accessory protein XdhC [SAR116 cluster alpha proteobacterium HIMB100]
MAB04004.1 xanthine dehydrogenase accessory protein XdhC [Candidatus Puniceispirillum sp.]
MAB18044.1 xanthine dehydrogenase accessory protein XdhC [SAR116 cluster bacterium]
MAC07018.1 xanthine dehydrogenase accessory protein XdhC, partial [SAR116 cluster bacterium]
MAE11862.1 xanthine dehydrogenase accessory protein XdhC [SAR116 cluster bacterium]
MAE49079.1 xanthine dehydrogenase accessory protein XdhC [SAR116 cluster bacterium]
MAJ35184.1 xanthine dehydrogenase accessory protein XdhC [SAR116 cluster bacterium]
MAK17140.1 xanthine dehydrogenase accessory protein XdhC [SAR116 cluster bacterium]
MAU78146.1 xanthine dehydrogenase accessory protein XdhC [SAR116 cluster bacterium]
MBL54872.1 xanthine dehydrogenase accessory protein XdhC [SAR116 cluster bacterium]
OUU49812.1 xanthine dehydrogenase accessory protein XdhC [Candidatus Puniceispirillum sp. TMED52]
OUW71209.1 xanthine dehydrogenase accessory protein XdhC [Candidatus Puniceispirillum sp. TMED213]
UBA2954_00084 XdhC Rossmann domain protein
UBA5951_00232 XdhC Rossmann domain protein
UBA5956_00159 XdhC Rossmann domain protein
UBA685_00376 XdhC Rossmann domain protein
5-hydroxyisourate lyase
ADE39624.1 Transthyretin [Candidatus Puniceispirillum marinum IMCC1322]
MAB04007.1 hydroxyisourate hydrolase [Candidatus Puniceispirillum sp.]
MAE11860.1 hydroxyisourate hydrolase [SAR116 cluster bacterium]
AG-447-A06_2717780177 gene_synonym=2717780177 locus_tag=Ga0172104_10945 product=5-hydroxyisourate hydrolase
MAK17137.1 hydroxyisourate hydrolase [SAR116 cluster bacterium]
MAB18047.1 hydroxyisourate hydrolase [SAR116 cluster bacterium]
UBA1509_00337 5-hydroxyisourate hydrolase
MAC07015.1 hydroxyisourate hydrolase [SAR116 cluster bacterium]
EHI48537.1 hydroxyisourate hydrolase [SAR116 cluster alpha proteobacterium HIMB100]
UBA685_00380 5-hydroxyisourate hydrolase
MBL54868.1 hydroxyisourate hydrolase [SAR116 cluster bacterium]
AG-321-K23_2717450557 gene_synonym=2717450557 locus_tag=Ga0172092_11426 product=5-hydroxyisourate hydrolase
AG-325-F22_2717761768 gene_synonym=2717761768 locus_tag=Ga0172093_10719 product=5-hydroxyisourate hydrolase
AG-337-N21_2717769880 gene_synonym=2717769880 locus_tag=Ga0172098_10240 product=5-hydroxyisourate hydrolase
UBA2954_00714 5-hydroxyisourate hydrolase
AAA536-G10_01096 unannotated protein
AG-335-B03_2717766995 gene_synonym=2717766995 locus_tag=Ga0172096_10558 product=5-hydroxyisourate hydrolase
AAA536-K22_01209 unannotated protein
MAJ35530.1 hydroxyisourate hydrolase [SAR116 cluster bacterium]
MAQ07133.1 hydroxyisourate hydrolase [SAR116 cluster bacterium]
AG-426-I14_2717777472 gene_synonym=2717777472 locus_tag=Ga0172103_1044 product=5-hydroxyisourate hydrolase
AG-426-B08_2717775814 gene_synonym=2717775814 locus_tag=Ga0172102_10335 product=5-hydroxyisourate hydrolase
TMED54_01789 unannotated protein
MAJ14824.1 hydroxyisourate hydrolase [SAR116 cluster bacterium]
MAU78139.1 hydroxyisourate hydrolase [SAR116 cluster bacterium]
OUW71202.1 hydroxyisourate hydrolase [Candidatus Puniceispirillum sp. TMED213]
UBA5951_01382 5-hydroxyisourate hydrolase
MAJ35176.1 hydroxyisourate hydrolase [SAR116 cluster bacterium]
OUU49816.1 hydroxyisourate hydrolase [Candidatus Puniceispirillum sp. TMED52]
MAI74601.1 5-hydroxyisourate hydrolase, partial [SAR116 cluster bacterium]
OHCU decarboxylase
AAA536-G10_01095 unannotated protein
AAA536-K22_01208 unannotated protein
ADE39625.1 hypothetical protein SAR116_1382 [Candidatus Puniceispirillum marinum IMCC1322]
AG-321-K23_2717450558 gene_synonym=2717450558 locus_tag=Ga0172092_11427 product=2-oxo-4-hydroxy-4-carboxy-5-ureidoimidazoline decarboxylase
AG-325-F22_2717761767 gene_synonym=2717761767 locus_tag=Ga0172093_10718 product=2-oxo-4-hydroxy-4-carboxy-5-ureidoimidazoline decarboxylase
AG-335-B03_2717766996 gene_synonym=2717766996 locus_tag=Ga0172096_10559 product=2-oxo-4-hydroxy-4-carboxy-5-ureidoimidazoline decarboxylase
AG-337-N21_2717769881 gene_synonym=2717769881 locus_tag=Ga0172098_10241 product=2-oxo-4-hydroxy-4-carboxy-5-ureidoimidazoline decarboxylase
AG-426-B08_2717775815 gene_synonym=2717775815 locus_tag=Ga0172102_10336 product=2-oxo-4-hydroxy-4-carboxy-5-ureidoimidazoline decarboxylase
AG-426-I14_2717777471 gene_synonym=2717777471 locus_tag=Ga0172103_1043 product=2-oxo-4-hydroxy-4-carboxy-5-ureidoimidazoline decarboxylase
AG-447-A06_2717780178 gene_synonym=2717780178 locus_tag=Ga0172104_10946 product=2-oxo-4-hydroxy-4-carboxy-5-ureidoimidazoline decarboxylase
EHI48538.1 OHCU decarboxylase/putative urate catabolism protein [SAR116 cluster alpha proteobacterium HIMB100]
MAB04008.1 OHCU decarboxylase [Candidatus Puniceispirillum sp.]
MAB18048.1 OHCU decarboxylase [SAR116 cluster bacterium]
MAC07014.1 OHCU decarboxylase [SAR116 cluster bacterium]
MAE11859.1 OHCU decarboxylase [SAR116 cluster bacterium]
MAI74602.1 OHCU decarboxylase [SAR116 cluster bacterium]
MAJ14823.1 OHCU decarboxylase [SAR116 cluster bacterium]
MAJ35529.1 polysaccharide deacetylase [SAR116 cluster bacterium]
MAK17136.1 OHCU decarboxylase [SAR116 cluster bacterium]
MAQ07132.1 OHCU decarboxylase [SAR116 cluster bacterium]
MAU78140.1 polysaccharide deacetylase [SAR116 cluster bacterium]
MBL54869.1 polysaccharide deacetylase [SAR116 cluster bacterium]
OUW71203.1 OHCU decarboxylase [Candidatus Puniceispirillum sp. TMED213]
REDSEA-S02_B12_00682 unannotated protein
TMED54_01788 unannotated protein
UBA1509_00338 Uric acid degradation bifunctional protein PucL
UBA2954_00713 Uric acid degradation bifunctional protein
UBA3439_00016 Uric acid degradation bifunctional protein PucL
UBA5951_00052 Uric acid degradation bifunctional protein PucL
UBA5951_01379 Uric acid degradation bifunctional protein PucL
UBA5956_00228 Uric acid degradation bifunctional protein PucL
UBA685_00381 Uric acid degradation bifunctional protein
NCS2 permease
AAA536-K22_01215 unannotated protein
ADE39615.1 xanthine/uracil permease, putative [Candidatus Puniceispirillum marinum IMCC1322]
AG-321-K23_2717450551 gene_synonym=2717450551 locus_tag=Ga0172092_11420 product=nucleobase:cation symporter-2, NCS2 family
AG-426-B08_2717775794 gene_synonym=2717775794 locus_tag=Ga0172102_10315 product=nucleobase:cation symporter-2, NCS2 family
AG-426-I14_2717777492 gene_synonym=2717777492 locus_tag=Ga0172103_10424 product=nucleobase:cation symporter-2, NCS2 family
AG-447-A06_2717780169 gene_synonym=2717780169 locus_tag=Ga0172104_10937 product=nucleobase:cation symporter-2, NCS2 family
MAB03161.1 uracil permease [Candidatus Puniceispirillum sp.]
MAB18121.1 uracil permease, partial [SAR116 cluster bacterium]
MAJ35526.1 uracil permease [SAR116 cluster bacterium]
MAK13195.1 uracil permease [SAR116 cluster bacterium]
MAQ08100.1 uracil permease [SAR116 cluster bacterium]
UBA1509_00255 Uric acid transporter UacT
UBA2954_00083 Xanthine permease XanP
UBA3439_00018 Uric acid transporter UacT
UBA685_00384 Uric acid transporter UacT
Purine deaminase
AAA015-N04_01253 unannotated protein
AAA536-G10_01101 unannotated protein
AAA536-K22_01214 unannotated protein
ADE39616.1 hydroxydechloroatrazine ethylaminohydrolase [Candidatus Puniceispirillum marinum IMCC1322]
AG-321-A13_2717449259 gene_synonym=2717449259 locus_tag=Ga0172091_10464 product=Cytosine/adenosine deaminase
AG-321-K23_2717450552 gene_synonym=2717450552 locus_tag=Ga0172092_11421 product=Cytosine/adenosine deaminase
AG-325-F22_2717761773 gene_synonym=2717761773 locus_tag=Ga0172093_10724 product=Cytosine/adenosine deaminase
AG-325-I21_2717764746 gene_synonym=2717764746 locus_tag=Ga0172094_10526 product=Cytosine/adenosine deaminase
AG-335-B03_2717766989 gene_synonym=2717766989 locus_tag=Ga0172096_10552 product=Cytosine/adenosine deaminase
AG-337-N21_2717769875 gene_synonym=2717769875 locus_tag=Ga0172098_10235 product=Cytosine/adenosine deaminase
AG-390-L20_2717773903 gene_synonym=2717773903 locus_tag=Ga0172100_1194 product=Cytosine/adenosine deaminase
AG-426-B08_2717775795 gene_synonym=2717775795 locus_tag=Ga0172102_10316 product=Cytosine/adenosine deaminase
AG-426-I14_2717777491 gene_synonym=2717777491 locus_tag=Ga0172103_10423 product=Cytosine/adenosine deaminase
AG-447-A06_2717780170 gene_synonym=2717780170 locus_tag=Ga0172104_10938 product=Cytosine/adenosine deaminase
EHI48808.1 cytosine deaminase-like metal-dependent hydrolase [SAR116 cluster alpha proteobacterium HIMB100]
MAB03162.1 8-oxoguanine deaminase, partial [Candidatus Puniceispirillum sp.]
MAE49075.1 8-oxoguanine deaminase [SAR116 cluster bacterium]
MAJ35185.1 8-oxoguanine deaminase [SAR116 cluster bacterium]
MAK17146.1 8-oxoguanine deaminase [SAR116 cluster bacterium]
MAQ08101.1 8-oxoguanine deaminase [SAR116 cluster bacterium]
MAU77892.1 8-oxoguanine deaminase [SAR116 cluster bacterium]
MBL55018.1 8-oxoguanine deaminase [SAR116 cluster bacterium]
OUU49813.1 8-oxoguanine deaminase [Candidatus Puniceispirillum sp. TMED52]
OUW71371.1 8-oxoguanine deaminase [Candidatus Puniceispirillum sp. TMED213]
UBA1509_00254 8-oxoguanine deaminase
UBA5951_00231 8-oxoguanine deaminase
UBA5956_00158 8-oxoguanine deaminase
UBA685_00375 8-oxoguanine deaminase
Ureidoglycolate hydrolase
AAA536-G10_01100 unannotated protein
AAA536-K22_01213 unannotated protein
ADE39617.1 ureidoglycolate hydrolase [Candidatus Puniceispirillum marinum IMCC1322]
AG-321-A13_2717449258 gene_synonym=2717449258 locus_tag=Ga0172091_10463 product=ureidoglycolate lyase
AG-321-K23_2717450553 gene_synonym=2717450553 locus_tag=Ga0172092_11422 product=ureidoglycolate lyase
AG-325-F22_2717761772 gene_synonym=2717761772 locus_tag=Ga0172093_10723 product=ureidoglycolate lyase
AG-325-I21_2717764745 gene_synonym=2717764745 locus_tag=Ga0172094_10525 product=ureidoglycolate lyase
AG-335-B03_2717766990 gene_synonym=2717766990 locus_tag=Ga0172096_10553 product=Ureidoglycolate hydrolase
AG-335-B03_2717766991 gene_synonym=2717766991 locus_tag=Ga0172096_10554 product=Ureidoglycolate hydrolase
AG-337-N21_2717769876 gene_synonym=2717769876 locus_tag=Ga0172098_10236 product=ureidoglycolate lyase
AG-390-L20_2717773902 gene_synonym=2717773902 locus_tag=Ga0172100_1193 product=ureidoglycolate lyase
AG-426-B08_2717775796 gene_synonym=2717775796 locus_tag=Ga0172102_10317 product=ureidoglycolate lyase
AG-426-I14_2717777490 gene_synonym=2717777490 locus_tag=Ga0172103_10422 product=ureidoglycolate lyase
AG-447-A06_2717780171 gene_synonym=2717780171 locus_tag=Ga0172104_10939 product=ureidoglycolate lyase
EHI48540.1 ureidoglycolate hydrolase [SAR116 cluster alpha proteobacterium HIMB100]
MAB18041.1 ureidoglycolate lyase, partial [SAR116 cluster bacterium]
MAC61738.1 ureidoglycolate lyase [SAR116 cluster bacterium]
MAE49076.1 ureidoglycolate lyase [SAR116 cluster bacterium]
MAJ35527.1 Ureidoglycolate hydrolase [SAR116 cluster bacterium]
MAK17143.1 ureidoglycolate lyase [SAR116 cluster bacterium]
MAQ08102.1 ureidoglycolate lyase [SAR116 cluster bacterium]
MAU78142.1 Ureidoglycolate hydrolase [SAR116 cluster bacterium]
MBL54871.1 ureidoglycolate lyase [SAR116 cluster bacterium]
OUW71205.1 Ureidoglycolate hydrolase [Candidatus Puniceispirillum sp. TMED213]
UBA1509_00253 Ureidoglycolate lyase
UBA2954_00121 Ureidoglycolate lyase
UBA3439_00019 Ureidoglycolate lyase
UBA5951_01179 Ureidoglycolate lyase
UBA5956_00611 Ureidoglycolate lyase
UBA685_00383 Ureidoglycolate lyase
Allantoicase
AAA536-G10_01099 unannotated protein
AAA536-K22_01212 unannotated protein
ADE39618.1 allantoicase [Candidatus Puniceispirillum marinum IMCC1322]
AG-321-A13_2717449257 gene_synonym=2717449257 locus_tag=Ga0172091_10462 product=allantoicase
AG-321-K23_2717450554 gene_synonym=2717450554 locus_tag=Ga0172092_11423 product=allantoicase
AG-325-F22_2717761771 gene_synonym=2717761771 locus_tag=Ga0172093_10722 product=allantoicase
AG-335-B03_2717766992 gene_synonym=2717766992 locus_tag=Ga0172096_10555 product=allantoicase
AG-337-N21_2717769877 gene_synonym=2717769877 locus_tag=Ga0172098_10237 product=allantoicase
AG-390-L20_2717773901 gene_synonym=2717773901 locus_tag=Ga0172100_1192 product=allantoicase
AG-426-B08_2717775797 gene_synonym=2717775797 locus_tag=Ga0172102_10318 product=allantoicase
AG-426-I14_2717777489 gene_synonym=2717777489 locus_tag=Ga0172103_10421 product=allantoicase
MAC61739.1 allantoicase [SAR116 cluster bacterium]
Allantoinase
AAA015-N04_00677 unannotated protein
ADE39619.1 polysaccharide deacetylase family protein [Candidatus Puniceispirillum marinum IMCC1322]
AG-313-A07_2717172573 gene_synonym=2717172573 locus_tag=Ga0172090_100270 product=Peptidoglycan/xylan/chitin deacetylase, PgdA/CDA1 family
AG-313-A07_2717173524 gene_synonym=2717173524 locus_tag=Ga0172090_101814 product=putative urate catabolism protein
AG-321-K23_2717450561 gene_synonym=2717450561 locus_tag=Ga0172092_11430 product=Peptidoglycan/xylan/chitin deacetylase, PgdA/CDA1 family
AG-325-I21_2717764744 gene_synonym=2717764744 locus_tag=Ga0172094_10524 product=putative urate catabolism protein
AG-335-B03_2717766999 gene_synonym=2717766999 locus_tag=Ga0172096_10562 product=Peptidoglycan/xylan/chitin deacetylase, PgdA/CDA1 family
AG-337-N21_2717769884 gene_synonym=2717769884 locus_tag=Ga0172098_10244 product=Peptidoglycan/xylan/chitin deacetylase, PgdA/CDA1 family
AG-355-O21_2717452303 gene_synonym=2717452303 locus_tag=Ga0172099_101023 product=putative urate catabolism protein
AG-355-O21_2717453560 gene_synonym=2717453560 locus_tag=Ga0172099_10492 product=putative urate catabolism protein
AG-355-O21_2717453585 gene_synonym=2717453585 locus_tag=Ga0172099_105012 product=Peptidoglycan/xylan/chitin deacetylase, PgdA/CDA1 family
AG-426-B08_2717775807 gene_synonym=2717775807 locus_tag=Ga0172102_10328 product=Peptidoglycan/xylan/chitin deacetylase, PgdA/CDA1 family
AG-426-I14_2717777479 gene_synonym=2717777479 locus_tag=Ga0172103_10411 product=Peptidoglycan/xylan/chitin deacetylase, PgdA/CDA1 family
AG-447-A06_2717780172 gene_synonym=2717780172 locus_tag=Ga0172104_10940 product=putative urate catabolism protein
AG-447-C21_2717781413 gene_synonym=2717781413 locus_tag=Ga0172105_100313 product=putative urate catabolism protein
AG-447-K02_01030 Peptidoglycan deacetylase
AG-447-K02_01269 Peptidoglycan deacetylase
EHI48538.1 OHCU decarboxylase/putative urate catabolism protein [SAR116 cluster alpha proteobacterium HIMB100]
MAB18042.1 allantoinase PuuE [SAR116 cluster bacterium]
MAE49077.1 allantoinase PuuE [SAR116 cluster bacterium]
MAJ14831.1 chitin deacetylase [SAR116 cluster bacterium]
MAJ35529.1 polysaccharide deacetylase [SAR116 cluster bacterium]
MAK17142.1 allantoinase PuuE [SAR116 cluster bacterium]
MAU77608.1 polysaccharide deacetylase [SAR116 cluster bacterium]
MAU78140.1 polysaccharide deacetylase [SAR116 cluster bacterium]
MBL54869.1 polysaccharide deacetylase [SAR116 cluster bacterium]
OUW71203.1 OHCU decarboxylase [Candidatus Puniceispirillum sp. TMED213]
TMED54_01796 unannotated protein
UBA2954_00713 Uric acid degradation bifunctional protein
UBA3439_00032 Peptidoglycan deacetylase
UBA5951_01177 Uric acid degradation bifunctional protein
UBA685_00381 Uric acid degradation bifunctional protein
Ureidoglycine aminohydrolase
AG-325-I21_2717763933 gene_synonym=2717763933 locus_tag=Ga0172094_101619 product=(S)-ureidoglycine aminohydrolase
AG-447-A06_2717779509 gene_synonym=2717779509 locus_tag=Ga0172104_102158 product=(S)-ureidoglycine aminohydrolase
EHI48539.1 putative allantoin catabolism protein [SAR116 cluster alpha proteobacterium HIMB100]
MAB03920.1 (S)-ureidoglycine aminohydrolase [Candidatus Puniceispirillum sp.]
MAB18466.1 (S)-ureidoglycine aminohydrolase [SAR116 cluster bacterium]
MAJ35528.1 (S)-ureidoglycine aminohydrolase [SAR116 cluster bacterium]
MAK18124.1 (S)-ureidoglycine aminohydrolase [SAR116 cluster bacterium]
MAN16941.1 (S)-ureidoglycine aminohydrolase [SAR116 cluster bacterium]
MAU78141.1 (S)-ureidoglycine aminohydrolase [SAR116 cluster bacterium]
MBL54870.1 (S)-ureidoglycine aminohydrolase [SAR116 cluster bacterium]
MBR69763.1 (S)-ureidoglycine aminohydrolase [SAR116 cluster bacterium]
OUW34106.1 (S)-ureidoglycine aminohydrolase [Candidatus Puniceispirillum sp. TMED176]
OUW71204.1 (S)-ureidoglycine aminohydrolase [Candidatus Puniceispirillum sp. TMED213]
REDSEA-S02_B12_00877 unannotated protein
REDSEA-S10_B10N8_01382 unannotated protein
UBA3439_01319 (S)-ureidoglycine aminohydrolase
UBA5951_01178 (S)-ureidoglycine aminohydrolase
UBA5956_00612 (S)-ureidoglycine aminohydrolase
UBA685_00382 (S)-ureidoglycine aminohydrolase
Urate oxidase
AAA536-G10_01097 unannotated protein
AAA536-K22_01210 unannotated protein
ADE39620.1 protein of unknown function DUF989 [Candidatus Puniceispirillum marinum IMCC1322]
AG-321-K23_2717450556 gene_synonym=2717450556 locus_tag=Ga0172092_11425 product=Uncharacterized membrane protein
AG-325-F22_2717761769 gene_synonym=2717761769 locus_tag=Ga0172093_10720 product=Uncharacterized membrane protein
AG-325-I21_2717764743 gene_synonym=2717764743 locus_tag=Ga0172094_10523 product=Uncharacterized membrane protein
AG-335-B03_2717766994 gene_synonym=2717766994 locus_tag=Ga0172096_10557 product=Uncharacterized membrane protein
AG-337-N21_2717769879 gene_synonym=2717769879 locus_tag=Ga0172098_10239 product=Uncharacterized membrane protein
AG-426-B08_2717775813 gene_synonym=2717775813 locus_tag=Ga0172102_10334 product=Uncharacterized membrane protein
AG-426-I14_2717777473 gene_synonym=2717777473 locus_tag=Ga0172103_1045 product=Uncharacterized membrane protein
AG-447-A06_2717780173 gene_synonym=2717780173 locus_tag=Ga0172104_10941 product=Uncharacterized membrane protein
EHI48536.1 putative membrane protein [SAR116 cluster alpha proteobacterium HIMB100]
MAB18043.1 cysteine desulfurase [SAR116 cluster bacterium]
MAE49078.1 cysteine desulfurase [SAR116 cluster bacterium]
MAJ14825.1 cysteine desulfurase [SAR116 cluster bacterium]
MAJ35177.1 cysteine desulfurase [SAR116 cluster bacterium]
MAJ35531.1 cysteine desulfurase [SAR116 cluster bacterium]
MAK17141.1 cysteine desulfurase [SAR116 cluster bacterium]
MAQ07134.1 cysteine desulfurase [SAR116 cluster bacterium]
MAU78138.1 cysteine desulfurase [SAR116 cluster bacterium]
MBL54867.1 cysteine desulfurase [SAR116 cluster bacterium]
OUU49817.1 cysteine desulfurase [Candidatus Puniceispirillum sp. TMED52]
OUW71201.1 cysteine desulfurase [Candidatus Puniceispirillum sp. TMED213]
TMED54_01790 unannotated protein
UBA5951_00054 hypothetical protein
UBA5951_01381 hypothetical protein
UBA685_00379 hypothetical protein
DMT transporter
ADE39611.1 integral membrane protein, putative [Candidatus Puniceispirillum marinum IMCC1322]
AG-325-I21_2717764797 gene_synonym=2717764797 locus_tag=Ga0172094_10566 product=Permease of the drug/metabolite transporter (DMT) superfamily
AG-447-A06_2717779599 gene_synonym=2717779599 locus_tag=Ga0172104_10351 product=Permease of the drug/metabolite transporter (DMT) superfamily
MAB18084.1 EamA family transporter [SAR116 cluster bacterium]
MAC07670.1 EamA family transporter [SAR116 cluster bacterium]
MAC60545.1 EamA family transporter [SAR116 cluster bacterium]
MAE48926.1 EamA family transporter [SAR116 cluster bacterium]
MAK17170.1 EamA family transporter [SAR116 cluster bacterium]
UBA1509_01552 putative inner membrane transporter YedA
UBA3439_01288 putative inner membrane transporter YedA
TRAP transporter
ADE39612.1 TRAP dicarboxylate transporter, DctM subunit [Candidatus Puniceispirillum marinum IMCC1322]
ADE39613.1 tripartite ATP-independent periplasmic (TRAP) C4-dicarboxylate transporter subunit DctQ [Candidatus Puniceispirillum marinum IMCC1322]
ADE39614.1 TRAP dicarboxylate transporter, DctP subunit [Candidatus Puniceispirillum marinum IMCC1322]
MAB18128.1 C4-dicarboxylate ABC transporter substrate-binding protein [SAR116 cluster bacterium]
MAE48665.1 C4-dicarboxylate ABC transporter permease [SAR116 cluster bacterium]
MAE48666.1 C4-dicarboxylate ABC transporter substrate-binding protein [SAR116 cluster bacterium]
MAE49067.1 C4-dicarboxylate ABC transporter substrate-binding protein [SAR116 cluster bacterium]
MAE49070.1 C4-dicarboxylate ABC transporter substrate-binding protein [SAR116 cluster bacterium]
MAE49071.1 C4-dicarboxylate ABC transporter permease [SAR116 cluster bacterium]
MAK17152.1 C4-dicarboxylate ABC transporter substrate-binding protein [SAR116 cluster bacterium]
MAK17155.1 C4-dicarboxylate ABC transporter substrate-binding protein [SAR116 cluster bacterium]
MAK17156.1 C4-dicarboxylate ABC transporter permease [SAR116 cluster bacterium]
Allantoin racemase
AAA015-N04_00683 unannotated protein
AAA015-N04_01236 unannotated protein
AAA536-G10_01094 unannotated protein
AAA536-G10_01108 unannotated protein
AAA536-K22_01207 unannotated protein
AAA536-K22_01222 unannotated protein
AG-321-A13_2717448992 gene_synonym=2717448992 locus_tag=Ga0172091_10234 product=allantoin racemase
AG-321-K23_2717450567 gene_synonym=2717450567 locus_tag=Ga0172092_11436 product=allantoin racemase
AG-325-F22_2717761764 gene_synonym=2717761764 locus_tag=Ga0172093_10715 product=allantoin racemase
AG-325-F22_2717761780 gene_synonym=2717761780 locus_tag=Ga0172093_10731 product=allantoin racemase
AG-335-B03_2717766982 gene_synonym=2717766982 locus_tag=Ga0172096_10545 product=allantoin racemase
AG-335-B03_2717767005 gene_synonym=2717767005 locus_tag=Ga0172096_10568 product=allantoin racemase
AG-335-N04_2717769246 gene_synonym=2717769246 locus_tag=Ga0172097_1423 product=allantoin racemase
AG-335-N04_2717769481 gene_synonym=2717769481 locus_tag=Ga0172097_1823 product=allantoin racemase
AG-337-N21_2717769868 gene_synonym=2717769868 locus_tag=Ga0172098_10228 product=allantoin racemase
AG-337-N21_2717769890 gene_synonym=2717769890 locus_tag=Ga0172098_10250 product=allantoin racemase
AG-390-L20_2717773910 gene_synonym=2717773910 locus_tag=Ga0172100_11911 product=allantoin racemase
AG-426-B08_2717775803 gene_synonym=2717775803 locus_tag=Ga0172102_10324 product=allantoin racemase
AG-426-I14_2717777483 gene_synonym=2717777483 locus_tag=Ga0172103_10415 product=allantoin racemase
AG-447-K02_01029 hypothetical protein
MAI74603.1 hypothetical protein CMN46_00375 [SAR116 cluster bacterium]
MAJ14838.1 Asp/Glu/hydantoin racemase [SAR116 cluster bacterium]
MBL54988.1 Asp/Glu/hydantoin racemase [SAR116 cluster bacterium]
TMED54_01803 unannotated protein

## Sheet: SAR116 - GeneIDs - pyrimidine
Pyrimidine ABC transporter
ADE39849.1 membrane lipoprotein [Candidatus Puniceispirillum marinum IMCC1322]
ADE39850.1 ABC transporter related protein [Candidatus Puniceispirillum marinum IMCC1322]
ADE39851.1 inner-membrane translocator [Candidatus Puniceispirillum marinum IMCC1322]
ADE39852.1 uncharacterized ABC-type transport system, permease component [Candidatus Puniceispirillum marinum IMCC1322]
EHI48046.1 putative ABC-type transport system, permease component [SAR116 cluster alpha proteobacterium HIMB100]
EHI48047.1 ABC-type uncharacterized transport system, permease component [SAR116 cluster alpha proteobacterium HIMB100]
EHI48048.1 ATPase component of uncharacterized ABC-type transporter [SAR116 cluster alpha proteobacterium HIMB100]
EHI48049.1 putative ABC-type transport system, periplasmic component/surface lipoprotein [SAR116 cluster alpha proteobacterium HIMB100]
MAC07196.1 heme ABC transporter ATP-binding protein [SAR116 cluster bacterium]
MAE12756.1 sugar ABC transporter permease [SAR116 cluster bacterium]
MAE12757.1 sugar ABC transporter permease [SAR116 cluster bacterium]
MAE12758.1 heme ABC transporter ATP-binding protein [SAR116 cluster bacterium]
MAE12759.1 BMP family ABC transporter substrate-binding protein [SAR116 cluster bacterium]
MAE48596.1 heme ABC transporter ATP-binding protein [SAR116 cluster bacterium]
MAJ34748.1 sugar ABC transporter permease [SAR116 cluster bacterium]
MAJ34749.1 sugar ABC transporter permease [SAR116 cluster bacterium]
MAJ34750.1 heme ABC transporter ATP-binding protein [SAR116 cluster bacterium]
MAJ34751.1 BMP family ABC transporter substrate-binding protein [SAR116 cluster bacterium]
MAK13427.1 sugar ABC transporter permease [SAR116 cluster bacterium]
MAK13428.1 sugar ABC transporter permease [SAR116 cluster bacterium]
MAK17756.1 heme ABC transporter ATP-binding protein [SAR116 cluster bacterium]
MAN16972.1 sugar ABC transporter permease [SAR116 cluster bacterium]
MAN16973.1 sugar ABC transporter permease [SAR116 cluster bacterium]
MAN16974.1 heme ABC transporter ATP-binding protein [SAR116 cluster bacterium]
MAN16975.1 BMP family ABC transporter substrate-binding protein [SAR116 cluster bacterium]
MAN17429.1 sugar ABC transporter permease [SAR116 cluster bacterium]
MAN17430.1 sugar ABC transporter permease [SAR116 cluster bacterium]
MAN17431.1 heme ABC transporter ATP-binding protein [SAR116 cluster bacterium]
MAN17432.1 BMP family ABC transporter substrate-binding protein [SAR116 cluster bacterium]
MAU78604.1 sugar ABC transporter permease [SAR116 cluster bacterium]
MAU78605.1 sugar ABC transporter permease [SAR116 cluster bacterium]
MAU78606.1 heme ABC transporter ATP-binding protein [SAR116 cluster bacterium]
MAU78607.1 BMP family ABC transporter substrate-binding protein [SAR116 cluster bacterium]
MBR71194.1 sugar ABC transporter permease [SAR116 cluster bacterium]
MBR71195.1 sugar ABC transporter permease [SAR116 cluster bacterium]
MBR71196.1 heme ABC transporter ATP-binding protein [SAR116 cluster bacterium]
MBR71197.1 BMP family ABC transporter substrate-binding protein [SAR116 cluster bacterium]
OUU53040.1 sugar ABC transporter permease [Candidatus Puniceispirillum sp. TMED52]
OUU53041.1 sugar ABC transporter permease [Candidatus Puniceispirillum sp. TMED52]
OUU53042.1 BMP family ABC transporter substrate-binding protein [Candidatus Puniceispirillum sp. TMED52]
OUU53052.1 heme ABC transporter ATP-binding protein [Candidatus Puniceispirillum sp. TMED52]
OUW34849.1 heme ABC transporter ATP-binding protein [Candidatus Puniceispirillum sp. TMED176]
OUW70557.1 sugar ABC transporter permease [Candidatus Puniceispirillum sp. TMED213]
OUW70558.1 sugar ABC transporter permease [Candidatus Puniceispirillum sp. TMED213]
OUW70559.1 heme ABC transporter ATP-binding protein [Candidatus Puniceispirillum sp. TMED213]
OUW70560.1 BMP family ABC transporter substrate-binding protein [Candidatus Puniceispirillum sp. TMED213]
REDSEA-S02_B12_01467 unannotated protein
REDSEA-S02_B12_01468 unannotated protein
REDSEA-S02_B12_01469 unannotated protein
REDSEA-S02_B12_01470 unannotated protein
REDSEA-S10_B10N8_00966 unannotated protein
REDSEA-S10_B10N8_00967 unannotated protein
REDSEA-S10_B10N8_00968 unannotated protein
REDSEA-S10_B10N8_00969 unannotated protein
UBA1509_01713 Ribose import ATP-binding protein RbsA
UBA2041_01002 ribose ABC transporter permease protein
UBA2041_01003 L-arabinose transporter permease protein
UBA2041_01267 Membrane lipoprotein TmpC
UBA2954_00884 Membrane lipoprotein TmpC
UBA2954_01557 L-arabinose transporter permease protein
UBA2954_01558 Branched-chain amino acid transport system / permease component
UBA3437_01091 L-arabinose transporter permease protein
UBA3437_01092 ribose ABC transporter permease protein
UBA3437_01094 Membrane lipoprotein TmpC
UBA3447_01061 Membrane lipoprotein TmpC
UBA3447_01063 ribose ABC transporter permease protein
UBA3447_01064 L-arabinose transporter permease protein
UBA4436_00291 L-arabinose transporter permease protein
UBA4436_00292 ribose ABC transporter permease protein
UBA4436_00293 Ribose import ATP-binding protein RbsA
UBA4436_00294 Membrane lipoprotein TmpC
UBA4588_00877 Membrane lipoprotein TmpC
UBA4588_00879 ribose ABC transporter permease protein
UBA4588_00880 L-arabinose transporter permease protein
UBA5951_00289 Membrane lipoprotein TmpC
UBA5951_00290 Ribose import ATP-binding protein RbsA
UBA5951_00291 Branched-chain amino acid transport system / permease component
UBA5951_00292 L-arabinose transporter permease protein
UBA5951_00475 Membrane lipoprotein TmpC
UBA5951_00478 Branched-chain amino acid transport system / permease component
UBA5956_00462 Membrane lipoprotein TmpC
UBA5956_00463 Ribose import ATP-binding protein RbsA
UBA5956_00464 Branched-chain amino acid transport system / permease component
UBA5956_00465 L-arabinose transporter permease protein
UBA685_01361 Membrane lipoprotein TmpC
UBA685_01363 Branched-chain amino acid transport system / permease component
Cytidine deaminase
ADE39853.1 cytidine deaminase [Candidatus Puniceispirillum marinum IMCC1322]
EHI48045.1 cytidine deaminase, homotetrameric [SAR116 cluster alpha proteobacterium HIMB100]
MAC07193.1 cytidine deaminase [SAR116 cluster bacterium]
MAC60954.1 cytidine deaminase [SAR116 cluster bacterium]
MAE12755.1 cytidine deaminase [SAR116 cluster bacterium]
MAE48593.1 cytidine deaminase [SAR116 cluster bacterium]
MAJ34747.1 cytidine deaminase [SAR116 cluster bacterium]
MAK13429.1 cytidine deaminase [SAR116 cluster bacterium]
MAK17759.1 cytidine deaminase [SAR116 cluster bacterium]
MAN17428.1 cytidine deaminase [SAR116 cluster bacterium]
MAU78603.1 cytidine deaminase [SAR116 cluster bacterium]
MBR71193.1 cytidine deaminase [SAR116 cluster bacterium]
OUU53039.1 cytidine deaminase [Candidatus Puniceispirillum sp. TMED52]
OUW34852.1 cytidine deaminase [Candidatus Puniceispirillum sp. TMED176]
OUW70556.1 cytidine deaminase [Candidatus Puniceispirillum sp. TMED213]
REDSEA-S02_B12_01471 unannotated protein
REDSEA-S10_B10N8_00970 unannotated protein
UBA1509_01717 Cytidine deaminase
UBA2954_01556 Cytidine deaminase
UBA3447_01065 Cytidine deaminase
UBA5951_00293 Cytidine deaminase
UBA5956_00466 Cytidine deaminase
thymidine kinase
ADE39855.1 Thymidine kinase [Candidatus Puniceispirillum marinum IMCC1322]
AG-355-O21_2717453251 gene_synonym=2717453251 locus_tag=Ga0172099_10348 product=thymidine kinase
EHI48043.1 thymidine kinase [SAR116 cluster alpha proteobacterium HIMB100]
MAC07191.1 thymidine kinase [SAR116 cluster bacterium]
MAC61173.1 thymidine kinase [SAR116 cluster bacterium]
MAE12753.1 thymidine kinase [SAR116 cluster bacterium]
MAE48591.1 thymidine kinase [SAR116 cluster bacterium]
MAJ36023.1 thymidine kinase [SAR116 cluster bacterium]
MAK13431.1 thymidine kinase [SAR116 cluster bacterium]
MAK17761.1 thymidine kinase [SAR116 cluster bacterium]
MAN17426.1 thymidine kinase [SAR116 cluster bacterium]
MAU78601.1 thymidine kinase [SAR116 cluster bacterium]
MBD34725.1 thymidine kinase [SAR116 cluster bacterium]
MBR71191.1 thymidine kinase [SAR116 cluster bacterium]
OUU44979.1 thymidine kinase [Candidatus Puniceispirillum sp. TMED52]
OUW34854.1 thymidine kinase [Candidatus Puniceispirillum sp. TMED176]
OUW70554.1 thymidine kinase [Candidatus Puniceispirillum sp. TMED213]
REDSEA-S02_B12_01473 unannotated protein
REDSEA-S10_B10N8_00972 unannotated protein
UBA1509_01719 Thymidine kinase
UBA2954_01554 Thymidine kinase
UBA3437_01860 Thymidine kinase
UBA3447_00431 Thymidine kinase
UBA4436_01637 Thymidine kinase
UBA4588_01546 Thymidine kinase
UBA5951_00296 Thymidine kinase
UBA5956_00469 Thymidine kinase
UBA685_01388 thymidine kinase
Uracil phosphoribosyltransferase
AAA015-N04_01235 unannotated protein
AAA536-G10_01109 unannotated protein
AAA536-K22_01223 unannotated protein
ADE39854.1 uracil phosphoribosyltransferase [Candidatus Puniceispirillum marinum IMCC1322]
AG-321-A13_2717448993 gene_synonym=2717448993 locus_tag=Ga0172091_10235 product=uracil phosphoribosyltransferase
AG-325-F22_2717761781 gene_synonym=2717761781 locus_tag=Ga0172093_10732 product=uracil phosphoribosyltransferase
AG-325-I21_2717765151 gene_synonym=2717765151 locus_tag=Ga0172094_11061 product=uracil phosphoribosyltransferase
AG-335-B03_2717766981 gene_synonym=2717766981 locus_tag=Ga0172096_10544 product=uracil phosphoribosyltransferase
AG-335-N04_2717769480 gene_synonym=2717769480 locus_tag=Ga0172097_1822 product=uracil phosphoribosyltransferase
AG-337-N21_2717769867 gene_synonym=2717769867 locus_tag=Ga0172098_10227 product=uracil phosphoribosyltransferase
AG-390-L20_2717773911 gene_synonym=2717773911 locus_tag=Ga0172100_11912 product=uracil phosphoribosyltransferase
AG-426-B08_2717775804 gene_synonym=2717775804 locus_tag=Ga0172102_10325 product=uracil phosphoribosyltransferase
AG-426-I14_2717777482 gene_synonym=2717777482 locus_tag=Ga0172103_10414 product=uracil phosphoribosyltransferase
AG-447-A06_2717779846 gene_synonym=2717779846 locus_tag=Ga0172104_10560 product=uracil phosphoribosyltransferase
AG-447-K02_01034 Uracil phosphoribosyltransferase
EHI48044.1 uracil phosphoribosyltransferase [SAR116 cluster alpha proteobacterium HIMB100]
MAB04348.1 uracil phosphoribosyltransferase [Candidatus Puniceispirillum sp.]
MAC07192.1 uracil phosphoribosyltransferase [SAR116 cluster bacterium]
MAC60542.1 uracil phosphoribosyltransferase [SAR116 cluster bacterium]
MAE12754.1 uracil phosphoribosyltransferase [SAR116 cluster bacterium]
MAE48592.1 uracil phosphoribosyltransferase [SAR116 cluster bacterium]
MAJ14839.1 uracil phosphoribosyltransferase [SAR116 cluster bacterium]
MAJ34387.1 uracil phosphoribosyltransferase [SAR116 cluster bacterium]
MAK13430.1 uracil phosphoribosyltransferase [SAR116 cluster bacterium]
MAK17760.1 uracil phosphoribosyltransferase [SAR116 cluster bacterium]
MAN17427.1 uracil phosphoribosyltransferase [SAR116 cluster bacterium]
MAU78602.1 uracil phosphoribosyltransferase [SAR116 cluster bacterium]
MBR71192.1 uracil phosphoribosyltransferase [SAR116 cluster bacterium]
OUU51757.1 uracil phosphoribosyltransferase [Candidatus Puniceispirillum sp. TMED52]
OUU54760.1 uracil phosphoribosyltransferase [Candidatus Puniceispirillum sp. TMED52]
OUW34853.1 uracil phosphoribosyltransferase [Candidatus Puniceispirillum sp. TMED176]
OUW70555.1 uracil phosphoribosyltransferase [Candidatus Puniceispirillum sp. TMED213]
REDSEA-S02_B12_01472 unannotated protein
REDSEA-S10_B10N8_00971 unannotated protein
TMED54_01804 unannotated protein
UBA1509_01718 Uracil phosphoribosyltransferase
UBA2041_01004 Uracil phosphoribosyltransferase
UBA2954_01555 Uracil phosphoribosyltransferase
UBA3437_01811 Uracil phosphoribosyltransferase
UBA3447_01066 Uracil phosphoribosyltransferase
UBA4436_01531 Uracil phosphoribosyltransferase
UBA4588_00286 Uracil phosphoribosyltransferase
UBA5951_00294 Uracil phosphoribosyltransferase
UBA5956_00467 Uracil phosphoribosyltransferase

## Sheet: SAR116 - GeneIDs - urea
Urea ABC transporter
AAA536-G10_02031 unannotated protein
AAA536-G10_02032 unannotated protein
AAA536-K22_00047 unannotated protein
AAA536-K22_00048 unannotated protein
AAA536-K22_00049 unannotated protein
AAA536-K22_00050 unannotated protein
AAA536-K22_00051 unannotated protein
AG-313-A07_2717174307 gene_synonym=2717174307 locus_tag=Ga0172090_10481 product=urea ABC transporter, permease protein UrtB
AG-313-A07_2717174308 gene_synonym=2717174308 locus_tag=Ga0172090_10482 product=amino acid/amide ABC transporter membrane protein 2, HAAT family
AG-313-A07_2717174309 gene_synonym=2717174309 locus_tag=Ga0172090_10483 product=urea transport system ATP-binding protein
AG-313-A07_2717174310 gene_synonym=2717174310 locus_tag=Ga0172090_10484 product=amino acid/amide ABC transporter ATP-binding protein 2, HAAT family
AG-325-I21_2717764392 gene_synonym=2717764392 locus_tag=Ga0172094_10321 product=Branched-chain amino acid transport system / permease component
AG-325-I21_2717764393 gene_synonym=2717764393 locus_tag=Ga0172094_10322 product=amino acid/amide ABC transporter substrate-binding protein, HAAT family
AG-335-B03_2717767941 gene_synonym=2717767941 locus_tag=Ga0172096_1432 product=amino acid/amide ABC transporter substrate-binding protein, HAAT family
AG-337-N21_2717770788 gene_synonym=2717770788 locus_tag=Ga0172098_11050 product=amino acid/amide ABC transporter substrate-binding protein, HAAT family
AG-337-N21_2717770791 gene_synonym=2717770791 locus_tag=Ga0172098_11053 product=urea ABC transporter, permease protein UrtB
AG-337-N21_2717770792 gene_synonym=2717770792 locus_tag=Ga0172098_11054 product=amino acid/amide ABC transporter membrane protein 2, HAAT family
AG-337-N21_2717770793 gene_synonym=2717770793 locus_tag=Ga0172098_11055 product=urea transport system ATP-binding protein
AG-337-N21_2717770795 gene_synonym=2717770795 locus_tag=Ga0172098_11057 product=amino acid/amide ABC transporter ATP-binding protein 2, HAAT family
AG-355-O21_2717453607 gene_synonym=2717453607 locus_tag=Ga0172099_105117 product=substrate-binding protein domain-containing protein
AG-355-O21_2717453771 gene_synonym=2717453771 locus_tag=Ga0172099_106510 product=amino acid/amide ABC transporter ATP-binding protein 2, HAAT family
AG-355-O21_2717453772 gene_synonym=2717453772 locus_tag=Ga0172099_106511 product=urea transport system ATP-binding protein
AG-355-O21_2717453773 gene_synonym=2717453773 locus_tag=Ga0172099_106512 product=amino acid/amide ABC transporter membrane protein 2, HAAT family
AG-355-O21_2717453774 gene_synonym=2717453774 locus_tag=Ga0172099_106513 product=amino acid/amide ABC transporter membrane protein 1, HAAT family
AG-390-L20_2717773787 gene_synonym=2717773787 locus_tag=Ga0172100_11532 product=amino acid/amide ABC transporter ATP-binding protein 2, HAAT family
AG-390-L20_2717773788 gene_synonym=2717773788 locus_tag=Ga0172100_11533 product=urea transport system ATP-binding protein
AG-390-L20_2717773789 gene_synonym=2717773789 locus_tag=Ga0172100_11534 product=amino acid/amide ABC transporter membrane protein 2, HAAT family
AG-390-L20_2717773790 gene_synonym=2717773790 locus_tag=Ga0172100_11535 product=amino acid/amide ABC transporter membrane protein 1, HAAT family
AG-390-L20_2717773791 gene_synonym=2717773791 locus_tag=Ga0172100_11536 product=amino acid/amide ABC transporter substrate-binding protein, HAAT family
AG-426-A06_2717774591 gene_synonym=2717774591 locus_tag=Ga0172101_10128 product=amino acid/amide ABC transporter substrate-binding protein, HAAT family
AG-426-A06_2717774592 gene_synonym=2717774592 locus_tag=Ga0172101_10129 product=amino acid/amide ABC transporter membrane protein 1, HAAT family
AG-426-A06_2717774593 gene_synonym=2717774593 locus_tag=Ga0172101_101210 product=amino acid/amide ABC transporter membrane protein 2, HAAT family
AG-426-A06_2717774594 gene_synonym=2717774594 locus_tag=Ga0172101_101211 product=urea transport system ATP-binding protein
AG-426-A06_2717774595 gene_synonym=2717774595 locus_tag=Ga0172101_101212 product=amino acid/amide ABC transporter ATP-binding protein 2, HAAT family
AG-447-K02_01045 High-affinity branched-chain amino acid transport ATP-binding protein LivF
AG-447-K02_01046 Sulfate/thiosulfate import ATP-binding protein CysA
AG-447-K02_01047 hypothetical protein
AG-447-K02_01048 High-affinity branched-chain amino acid transport system permease protein LivH
AG-447-K02_01049 Aliphatic amidase expression-regulating protein
MAI00768.1 urea ABC transporter substrate-binding protein [SAR116 cluster bacterium]
MAI00769.1 urea ABC transporter permease subunit UrtB [SAR116 cluster bacterium]
MAI00770.1 urea ABC transporter permease subunit UrtC [SAR116 cluster bacterium]
MAI00771.1 urea ABC transporter ATP-binding protein UrtD [SAR116 cluster bacterium]
MAI00772.1 urea ABC transporter ATP-binding subunit UrtE [SAR116 cluster bacterium]
MAJ13849.1 urea ABC transporter ATP-binding subunit UrtE [SAR116 cluster bacterium]
MAJ13850.1 urea ABC transporter ATP-binding protein UrtD [SAR116 cluster bacterium]
MAJ13851.1 urea ABC transporter permease subunit UrtC [SAR116 cluster bacterium]
MAJ13852.1 urea ABC transporter permease subunit UrtB [SAR116 cluster bacterium]
MAJ13853.1 urea ABC transporter substrate-binding protein [SAR116 cluster bacterium]
MAK13237.1 urea ABC transporter substrate-binding protein [SAR116 cluster bacterium]
MAK13238.1 urea ABC transporter permease subunit UrtB [SAR116 cluster bacterium]
MAK13239.1 urea ABC transporter permease subunit UrtC [SAR116 cluster bacterium]
MAK13240.1 urea ABC transporter ATP-binding protein UrtD [SAR116 cluster bacterium]
MAK13241.1 urea ABC transporter ATP-binding subunit UrtE [SAR116 cluster bacterium]
TMED183_01256 unannotated protein
TMED183_01257 unannotated protein
TMED183_01258 unannotated protein
TMED183_01259 unannotated protein
TMED183_01260 unannotated protein
TMED54_00723 unannotated protein
TMED54_00724 unannotated protein
TMED54_00725 unannotated protein
TMED54_00726 unannotated protein
TMED54_00727 unannotated protein
UBA1172_01560 High-affinity branched-chain amino acid transport ATP-binding protein LivF
UBA1172_01561 Lipopolysaccharide export system ATP-binding protein LptB
UBA1172_01562 Branched-chain amino acid transport system / permease component
UBA1172_01564 High-affinity branched-chain amino acid transport system permease protein LivH
UBA1172_01565 Aliphatic amidase expression-regulating protein
UBA1271_01650 High-affinity branched-chain amino acid transport ATP-binding protein LivF
UBA1271_01651 Lipopolysaccharide export system ATP-binding protein LptB
UBA1271_01652 Ribose import permease protein RbsC
UBA1271_01653 High-affinity branched-chain amino acid transport system permease protein LivH
UBA1271_01654 Aliphatic amidase expression-regulating protein
UBA2041_00626 High-affinity branched-chain amino acid transport ATP-binding protein LivF
UBA2041_01294 Aliphatic amidase expression-regulating protein
UBA3437_00225 Aliphatic amidase expression-regulating protein
UBA3437_00226 High-affinity branched-chain amino acid transport system permease protein LivH
UBA3437_00227 leucine/isoleucine/valine transporter permease subunit
UBA3437_00228 Autoinducer 2 import ATP-binding protein LsrA
UBA3437_00229 High-affinity branched-chain amino acid transport ATP-binding protein LivF
UBA3447_01505 Autoinducer 2 import ATP-binding protein LsrA
UBA3447_01506 High-affinity branched-chain amino acid transport ATP-binding protein LivF
UBA4436_01466 Aliphatic amidase expression-regulating protein
UBA4436_01467 High-affinity branched-chain amino acid transport system permease protein LivH
UBA4436_01468 leucine/isoleucine/valine transporter permease subunit
UBA4436_01469 Autoinducer 2 import ATP-binding protein LsrA
UBA4436_01470 High-affinity branched-chain amino acid transport ATP-binding protein LivF
UBA4588_00715 High-affinity branched-chain amino acid transport ATP-binding protein LivF
UBA4588_00716 Autoinducer 2 import ATP-binding protein LsrA
UBA4588_00717 leucine/isoleucine/valine transporter permease subunit
UBA4588_00718 High-affinity branched-chain amino acid transport system permease protein LivH
UBA4588_00719 Aliphatic amidase expression-regulating protein
UBA5951_00799 High-affinity branched-chain amino acid transport ATP-binding protein LivF
UBA5951_00800 Lipopolysaccharide export system ATP-binding protein LptB
UBA5951_00801 Ribose import permease protein RbsC
UBA5951_00802 branched-chain amino acid transporter permease subunit LivH
UBA5951_00803 Aliphatic amidase expression-regulating protein
UBA5956_00251 Lipopolysaccharide export system ATP-binding protein LptB
UBA5956_00252 Ribose import permease protein RbsC
UBA5956_00254 High-affinity branched-chain amino acid transport system permease protein LivH
UBA5956_00879 Aliphatic amidase expression-regulating protein
UBA6962_00545 High-affinity branched-chain amino acid transport ATP-binding protein LivF
UBA6962_00546 Lipopolysaccharide export system ATP-binding protein LptB
UBA6962_00547 Ribose import permease protein RbsC
UBA6962_00548 High-affinity branched-chain amino acid transport system permease protein LivH
UBA6962_00549 Aliphatic amidase expression-regulating protein
Urease
AAA015-N04_01347 unannotated protein
AAA015-N04_01348 unannotated protein
AAA536-G10_02023 unannotated protein
AAA536-G10_02024 unannotated protein
AAA536-G10_02025 unannotated protein
AAA536-G10_02026 unannotated protein
AAA536-G10_02027 unannotated protein
AAA536-G10_02028 unannotated protein
AAA536-K22_00040 unannotated protein
AAA536-K22_00041 unannotated protein
AAA536-K22_00042 unannotated protein
AAA536-K22_00043 unannotated protein
AAA536-K22_00044 unannotated protein
AAA536-K22_00045 unannotated protein
AG-313-A07_2717174313 gene_synonym=2717174313 locus_tag=Ga0172090_10487 product=urease subunit gamma
AG-313-A07_2717174314 gene_synonym=2717174314 locus_tag=Ga0172090_10488 product=urease subunit alpha
AG-313-A07_2717174314 gene_synonym=2717174314 locus_tag=Ga0172090_10488 product=urease subunit alpha
AG-313-A07_2717174315 gene_synonym=2717174315 locus_tag=Ga0172090_10489 product=urease accessory protein
AG-313-A07_2717174316 gene_synonym=2717174316 locus_tag=Ga0172090_104810 product=urease accessory protein
AG-313-A07_2717174317 gene_synonym=2717174317 locus_tag=Ga0172090_104811 product=urease accessory protein
AG-321-K23_2717451344 gene_synonym=2717451344 locus_tag=Ga0172092_1652 product=urease accessory protein
AG-321-K23_2717451345 gene_synonym=2717451345 locus_tag=Ga0172092_1653 product=urease accessory protein
AG-321-K23_2717451346 gene_synonym=2717451346 locus_tag=Ga0172092_1654 product=urease accessory protein
AG-321-K23_2717451347 gene_synonym=2717451347 locus_tag=Ga0172092_1655 product=urease subunit alpha
AG-325-F22_2717761667 gene_synonym=2717761667 locus_tag=Ga0172093_10546 product=urease subunit gamma
AG-325-F22_2717761668 gene_synonym=2717761668 locus_tag=Ga0172093_10547 product=urease subunit beta
AG-325-F22_2717761669 gene_synonym=2717761669 locus_tag=Ga0172093_10548 product=urease subunit alpha
AG-325-F22_2717761670 gene_synonym=2717761670 locus_tag=Ga0172093_10549 product=urease accessory protein
AG-325-F22_2717761671 gene_synonym=2717761671 locus_tag=Ga0172093_10550 product=urease accessory protein
AG-325-F22_2717761672 gene_synonym=2717761672 locus_tag=Ga0172093_10551 product=urease accessory protein
AG-325-I21_2717763195 gene_synonym=2717763195 locus_tag=Ga0172094_10039 product=urease subunit gamma
AG-325-I21_2717763196 gene_synonym=2717763196 locus_tag=Ga0172094_100310 product=urease subunit beta
AG-325-I21_2717763197 gene_synonym=2717763197 locus_tag=Ga0172094_100311 product=urease. Metallo peptidase. MEROPS family M38
AG-325-I21_2717763198 gene_synonym=2717763198 locus_tag=Ga0172094_100312 product=urease accessory protein
AG-325-I21_2717763199 gene_synonym=2717763199 locus_tag=Ga0172094_100313 product=urease accessory protein
AG-325-I21_2717763200 gene_synonym=2717763200 locus_tag=Ga0172094_100314 product=urease accessory protein
AG-337-N21_2717770797 gene_synonym=2717770797 locus_tag=Ga0172098_11059 product=urease subunit gamma
AG-337-N21_2717770798 gene_synonym=2717770798 locus_tag=Ga0172098_11060 product=urease subunit beta
AG-337-N21_2717770799 gene_synonym=2717770799 locus_tag=Ga0172098_11061 product=urease subunit alpha
AG-337-N21_2717770800 gene_synonym=2717770800 locus_tag=Ga0172098_11062 product=urease accessory protein
AG-337-N21_2717770801 gene_synonym=2717770801 locus_tag=Ga0172098_11063 product=urease accessory protein
AG-337-N21_2717770802 gene_synonym=2717770802 locus_tag=Ga0172098_11064 product=urease accessory protein
AG-355-O21_2717453764 gene_synonym=2717453764 locus_tag=Ga0172099_10653 product=urease accessory protein
AG-355-O21_2717453765 gene_synonym=2717453765 locus_tag=Ga0172099_10654 product=urease accessory protein
AG-355-O21_2717453766 gene_synonym=2717453766 locus_tag=Ga0172099_10655 product=urease accessory protein
AG-355-O21_2717453767 gene_synonym=2717453767 locus_tag=Ga0172099_10656 product=urease subunit alpha
AG-355-O21_2717453768 gene_synonym=2717453768 locus_tag=Ga0172099_10657 product=urease subunit beta
AG-355-O21_2717453769 gene_synonym=2717453769 locus_tag=Ga0172099_10658 product=urease subunit gamma
AG-390-L20_2717773780 gene_synonym=2717773780 locus_tag=Ga0172100_11525 product=urease accessory protein
AG-390-L20_2717773781 gene_synonym=2717773781 locus_tag=Ga0172100_11526 product=urease accessory protein
AG-390-L20_2717773782 gene_synonym=2717773782 locus_tag=Ga0172100_11527 product=urease accessory protein
AG-390-L20_2717773783 gene_synonym=2717773783 locus_tag=Ga0172100_11528 product=urease subunit alpha
AG-390-L20_2717773784 gene_synonym=2717773784 locus_tag=Ga0172100_11529 product=urease subunit beta
AG-390-L20_2717773785 gene_synonym=2717773785 locus_tag=Ga0172100_11530 product=urease subunit gamma
AG-426-B08_2717776129 gene_synonym=2717776129 locus_tag=Ga0172102_10734 product=urease accessory protein
AG-426-B08_2717776130 gene_synonym=2717776130 locus_tag=Ga0172102_10735 product=urease accessory protein
AG-426-B08_2717776131 gene_synonym=2717776131 locus_tag=Ga0172102_10736 product=urease accessory protein
AG-426-B08_2717776132 gene_synonym=2717776132 locus_tag=Ga0172102_10737 product=urease subunit alpha
AG-426-B08_2717776133 gene_synonym=2717776133 locus_tag=Ga0172102_10738 product=urease subunit beta/urease subunit gamma/beta
AG-426-B08_2717776134 gene_synonym=2717776134 locus_tag=Ga0172102_10739 product=urease subunit gamma
AG-426-I14_2717777541 gene_synonym=2717777541 locus_tag=Ga0172103_10473 product=urease subunit gamma
AG-426-I14_2717777542 gene_synonym=2717777542 locus_tag=Ga0172103_10474 product=urease subunit beta/urease subunit gamma/beta
AG-426-I14_2717777543 gene_synonym=2717777543 locus_tag=Ga0172103_10475 product=urease subunit alpha
AG-426-I14_2717777544 gene_synonym=2717777544 locus_tag=Ga0172103_10476 product=urease accessory protein
AG-426-I14_2717777545 gene_synonym=2717777545 locus_tag=Ga0172103_10477 product=urease accessory protein
AG-426-I14_2717777546 gene_synonym=2717777546 locus_tag=Ga0172103_10478 product=urease accessory protein
AG-447-A06_2717779267 gene_synonym=2717779267 locus_tag=Ga0172104_101167 product=urease accessory protein
AG-447-A06_2717779268 gene_synonym=2717779268 locus_tag=Ga0172104_101168 product=urease accessory protein
AG-447-A06_2717779269 gene_synonym=2717779269 locus_tag=Ga0172104_101169 product=urease accessory protein
AG-447-A06_2717779270 gene_synonym=2717779270 locus_tag=Ga0172104_101170 product=urease. Metallo peptidase. MEROPS family M38
AG-447-A06_2717779271 gene_synonym=2717779271 locus_tag=Ga0172104_101171 product=urease subunit beta
AG-447-A06_2717779272 gene_synonym=2717779272 locus_tag=Ga0172104_101172 product=urease subunit gamma
AG-447-K02_01038 Urease accessory protein UreG
AG-447-K02_01039 Urease accessory protein UreF
AG-447-K02_01040 Urease accessory protein UreE 1
AG-447-K02_01041 Urease subunit alpha 1
AG-447-K02_01041 Urease subunit alpha 1
AG-447-K02_01042 Urease subunit gamma
EHI49149.1 urease, gamma subunit [SAR116 cluster alpha proteobacterium HIMB100]
EHI49150.1 urease, beta subunit [SAR116 cluster alpha proteobacterium HIMB100]
EHI49151.1 urease, alpha subunit [SAR116 cluster alpha proteobacterium HIMB100]
EHI49152.1 urease accessory protein UreE [SAR116 cluster alpha proteobacterium HIMB100]
EHI49153.1 urease accessory protein UreF [SAR116 cluster alpha proteobacterium HIMB100]
EHI49154.1 urease accessory protein UreG [SAR116 cluster alpha proteobacterium HIMB100]
MAB04387.1 urease accessory protein UreG [Candidatus Puniceispirillum sp.]
MAB04388.1 urease accessory protein UreF [Candidatus Puniceispirillum sp.]
MAB04389.1 urease accessory protein UreE [Candidatus Puniceispirillum sp.]
MAB04390.1 urease subunit alpha [Candidatus Puniceispirillum sp.]
MAB04391.1 urease subunit beta [Candidatus Puniceispirillum sp.]
MAB04392.1 urease subunit gamma [Candidatus Puniceispirillum sp.]
MAC07633.1 urease subunit gamma [SAR116 cluster bacterium]
MAC07634.1 urease subunit beta [SAR116 cluster bacterium]
MAC07635.1 urease subunit alpha [SAR116 cluster bacterium]
MAC07636.1 urease accessory protein UreE [SAR116 cluster bacterium]
MAC07637.1 urease accessory protein UreF [SAR116 cluster bacterium]
MAC07638.1 urease accessory protein UreG [SAR116 cluster bacterium]
MAC61768.1 urease subunit gamma [SAR116 cluster bacterium]
MAC61769.1 urease subunit beta [SAR116 cluster bacterium]
MAC61770.1 urease subunit alpha [SAR116 cluster bacterium]
MAC61771.1 hypothetical protein CMN37_07765 [SAR116 cluster bacterium]
MAC61772.1 hypothetical protein CMN37_07770 [SAR116 cluster bacterium]
MAC61773.1 urease accessory protein UreG [SAR116 cluster bacterium]
MAE12409.1 urease subunit gamma [SAR116 cluster bacterium]
MAE12410.1 urease subunit beta [SAR116 cluster bacterium]
MAE12411.1 urease subunit alpha [SAR116 cluster bacterium]
MAE47536.1 urease accessory protein UreG [SAR116 cluster bacterium]
MAE47537.1 urease accessory protein UreF [SAR116 cluster bacterium]
MAE47538.1 urease accessory protein UreE [SAR116 cluster bacterium]
MAE47539.1 urease subunit alpha [SAR116 cluster bacterium]
MAE47540.1 urease subunit beta [SAR116 cluster bacterium]
MAE47541.1 urease subunit gamma [SAR116 cluster bacterium]
MAI00774.1 urease subunit gamma [SAR116 cluster bacterium]
MAI00775.1 urease subunit beta [SAR116 cluster bacterium]
MAI00776.1 urease subunit alpha [SAR116 cluster bacterium]
MAI00777.1 urease accessory protein UreE [SAR116 cluster bacterium]
MAI00778.1 urease accessory protein UreF [SAR116 cluster bacterium]
MAI00779.1 urease accessory protein UreG [SAR116 cluster bacterium]
MAJ14840.1 urease accessory protein UreG [SAR116 cluster bacterium]
MAJ14841.1 hypothetical protein CMN44_07770 [SAR116 cluster bacterium]
MAJ14842.1 hypothetical protein CMN44_07775 [SAR116 cluster bacterium]
MAJ14843.1 urease subunit alpha, partial [SAR116 cluster bacterium]
MAJ35203.1 urease subunit gamma [SAR116 cluster bacterium]
MAJ35204.1 urease subunit beta [SAR116 cluster bacterium]
MAJ35205.1 urease subunit alpha [SAR116 cluster bacterium]
MAJ35206.1 urease accessory protein UreE [SAR116 cluster bacterium]
MAJ35207.1 urease accessory protein UreF [SAR116 cluster bacterium]
MAJ35208.1 urease accessory protein UreG [SAR116 cluster bacterium]
MAQ06907.1 urease accessory protein UreG [SAR116 cluster bacterium]
MAQ06908.1 hypothetical protein CMN50_04315 [SAR116 cluster bacterium]
MAQ06909.1 hypothetical protein CMN50_04320 [SAR116 cluster bacterium]
MAQ06910.1 urease subunit alpha [SAR116 cluster bacterium]
MAQ06911.1 urease subunit beta [SAR116 cluster bacterium]
MAQ06912.1 urease subunit gamma [SAR116 cluster bacterium]
MAU78502.1 urease subunit gamma [SAR116 cluster bacterium]
MAU78503.1 urease subunit beta [SAR116 cluster bacterium]
MAU78504.1 urease subunit alpha [SAR116 cluster bacterium]
MAU78505.1 urease accessory protein UreE [SAR116 cluster bacterium]
MBD34236.1 hypothetical protein CMN52_01515 [SAR116 cluster bacterium]
MBL54990.1 urease subunit gamma [SAR116 cluster bacterium]
MBL54991.1 urease subunit beta [SAR116 cluster bacterium]
MBL54992.1 urease subunit alpha [SAR116 cluster bacterium]
MBL54993.1 urease accessory protein UreE [SAR116 cluster bacterium]
MBL54994.1 urease accessory protein UreF [SAR116 cluster bacterium]
MBL54995.1 urease accessory protein UreG [SAR116 cluster bacterium]
MBR70794.1 urease accessory protein UreG [SAR116 cluster bacterium]
MBR70795.1 urease accessory protein UreF [SAR116 cluster bacterium]
MBR70796.1 urease accessory protein UreE [SAR116 cluster bacterium]
MBR70797.1 urease subunit alpha [SAR116 cluster bacterium]
MBR70798.1 urease subunit beta [SAR116 cluster bacterium]
MBR70799.1 urease subunit gamma [SAR116 cluster bacterium]
OUU49311.1 urease subunit gamma [Candidatus Puniceispirillum sp. TMED52]
OUU49312.1 urease subunit beta [Candidatus Puniceispirillum sp. TMED52]
OUU49313.1 urease subunit alpha [Candidatus Puniceispirillum sp. TMED52]
OUU49314.1 urease accessory protein UreE [Candidatus Puniceispirillum sp. TMED52]
OUU49315.1 hypothetical protein CBC12_07680 [Candidatus Puniceispirillum sp. TMED52]
OUU49341.1 urease accessory protein UreG [Candidatus Puniceispirillum sp. TMED52]
OUW70610.1 urease subunit gamma [Candidatus Puniceispirillum sp. TMED213]
OUW70611.1 urease subunit beta [Candidatus Puniceispirillum sp. TMED213]
OUW70612.1 urease subunit alpha [Candidatus Puniceispirillum sp. TMED213]
OUW70613.1 urease accessory protein UreE [Candidatus Puniceispirillum sp. TMED213]
REDSEA-S02_B12_01317 unannotated protein
REDSEA-S02_B12_01319 unannotated protein
REDSEA-S02_B12_01320 unannotated protein
REDSEA-S02_B12_01321 unannotated protein
REDSEA-S02_B12_01322 unannotated protein
REDSEA-S02_B12_01323 unannotated protein
REDSEA-S10_B10N8_00735 unannotated protein
REDSEA-S10_B10N8_00736 unannotated protein
REDSEA-S10_B10N8_00737 unannotated protein
REDSEA-S10_B10N8_00738 unannotated protein
TMED183_01262 unannotated protein
TMED183_01263 unannotated protein
TMED183_01264 unannotated protein
TMED183_01265 unannotated protein
TMED183_01266 unannotated protein
TMED183_01267 unannotated protein
TMED54_01805 unannotated protein
TMED54_01806 unannotated protein
TMED54_01807 unannotated protein
TMED54_01808 unannotated protein
UBA1172_01553 Urease subunit alpha 1
UBA1172_01557 Urease subunit beta 1
UBA1172_01558 Urease subunit gamma
UBA1271_01643 Urease accessory protein UreG
UBA1271_01644 Urease accessory protein UreF
UBA1271_01645 Urease accessory protein UreE 1
UBA1271_01646 Urease subunit alpha 1
UBA1271_01647 Urease subunit beta 1
UBA1271_01648 Urease subunit gamma
UBA1509_00960 Urease accessory protein UreG
UBA1509_00961 Urease accessory protein UreF
UBA1509_01684 Urease subunit gamma 1
UBA1509_01685 Urease subunit beta 1
UBA1509_01686 Urease subunit alpha 1
UBA2041_00623 Urease subunit beta 1
UBA2041_00624 Urease subunit gamma
UBA2041_01433 Urease accessory protein UreG
UBA2041_01434 Urease accessory protein UreF
UBA2041_01435 Urease accessory protein UreE 1
UBA2041_01436 Urease subunit alpha 1
UBA3437_00231 Urease subunit gamma
UBA3437_00232 Urease subunit beta 1
UBA3437_00233 Urease subunit alpha 1
UBA3437_00234 Urease accessory protein UreE 1
UBA3437_00235 Urease accessory protein UreF
UBA3437_00236 Urease accessory protein UreG
UBA3447_01508 Urease subunit gamma
UBA3447_01509 Urease subunit alpha
UBA4436_01472 Urease subunit gamma
UBA4436_01473 Urease subunit beta 1
UBA4436_01474 Urease subunit alpha 1
UBA4436_01475 Urease accessory protein UreE 1
UBA4436_01476 Urease accessory protein UreF
UBA4436_01477 Urease accessory protein UreG
UBA4588_00708 Urease accessory protein UreG
UBA4588_00709 Urease accessory protein UreF
UBA4588_00710 Urease accessory protein UreE 1
UBA4588_00711 Urease subunit alpha 1
UBA4588_00712 Urease subunit beta 1
UBA4588_00713 Urease subunit gamma
UBA5951_00989 Urease accessory protein UreG
UBA5951_00990 Urease accessory protein UreF
UBA5951_00991 Urease subunit alpha 1
UBA5956_00615 Urease subunit gamma
UBA5956_01420 Urease subunit beta 1
UBA5956_01421 Urease subunit alpha 1
UBA5956_01422 Urease accessory protein UreF
UBA5956_01423 Urease accessory protein UreG
UBA6962_00407 Urease accessory protein UreG
UBA6962_00539 Urease accessory protein UreF
UBA6962_00540 Urease accessory protein UreE 1
UBA6962_00541 Urease subunit alpha 1
UBA6962_00542 Urease subunit beta 1
UBA6962_00543 Urease subunit gamma

[truncated: 1 more sheets: SAR116 geneID translation table]
